# Supplementary material for: Integrating breast tumour homologous recombination deficiency status to aid germline BRCA1 and BRCA2 variant classification
Source: eBioMedicine. 2026 Mar 7;126:106199. doi: 10.1016/j.ebiom.2026.106199 (PMC12992529; doi:10.1016/j.ebiom.2026.106199)
Supplement: Supplementary Tables [file mmc2.xlsx]

## Sheet: Supplementary Table 1
Supplementary Table 1. Summary of sequencing data and variant calling for breast cancers
Sample ID	Study	Tumour read depth	Normal read depth	Tumour purity	TMB	SNV	Indel	SV	RNAseq
FBC020034	Familial Breast	116.182	44.634	0.69	3.6333	10663	1334	802	Yes
FBC208006	Familial Breast	90.5801	43.3147	0.65	2.5	7663	852	465	No
FBC212009	Familial Breast	88.6877	46.1118	0.77	6.4	22536	2020	363	Yes
FBC108061	Familial Breast	88.4053	41.5103	0.38	2.4	7673	795	525	No
FBC060776	Familial Breast	87.3965	38.8257	0.58	2.5333	7248	981	230	Yes
FBC050798	Familial Breast	87.2947	41.4474	0.63	1.9	5501	556	337	No
FBC712007	Familial Breast	85.9173	43.2541	0.77	4.9333	15948	1566	651	No
FBC061542	Familial Breast	84.7696	37.5571	0.55	1.9666	7197	987	247	No
FBC070295	Familial Breast	83.9182	39.0551	0.49	1.2	4037	263	152	Yes
FBC020021	Familial Breast	83.7839	40.3516	0.42	1.8	5726	609	310	Yes
FBC016006	Familial Breast	83.3675	41.8583	0.38	1.4666	3850	706	42	Yes
FBC050528	Familial Breast	83.3197	35.3824	0.55	2.2666	7383	585	294	Yes
FBC016026	Familial Breast	83.1941	45.8493	0.63	1.9333	8163	834	345	No
FBC020030	Familial Breast	82.6466	39.7176	0.62	5.4666	16946	1781	888	No
FBC106117	Familial Breast	82.4861	42.6965	0.41	1.1333	2878	318	78	No
FBC060411	Familial Breast	82.4	38.1746	0.6	1.2333	6189	453	331	No
FBC070107	Familial Breast	82.1848	39.9879	0.77	1.0666	4246	344	86	No
FBC070086	Familial Breast	82.1749	38.8985	0.47	1.0666	3635	356	185	Yes
FBC016050	Familial Breast	80.3355	48.1212	0.49	5.5333	16593	1101	181	Yes
FBC030010	Familial Breast	80.0181	33.1982	0.57	2.4333	7577	970	231	Yes
FBC060031	Familial Breast	79.8561	45.9401	0.85	2.8	10274	992	609	No
FBC020091	Familial Breast	78.94	39.0107	0.42	2.9	8183	873	287	Yes
FBC090590	Familial Breast	78.8994	44.4568	0.7	1.1	3644	327	76	Yes
FBC050001	Familial Breast	78.894	38.1141	0.33	4.4	12367	1464	280	Yes
FBC062060	Familial Breast	78.8656	39.1653	0.69	1.5	3243	926	223	Yes
FBC070197	Familial Breast	78.8647	37.5538	0.5	3.4	7469	820	382	Yes
FBC060743	Familial Breast	78.7559	38.7898	0.69	0.9666	3097	313	43	No
FBC080607	Familial Breast	78.4057	38.1048	0.44	3.0666	9814	740	419	No
FBC071015	Familial Breast	78.3261	41.3341	0.88	1.8	5006	522	212	Yes
FBC050003	Familial Breast	78.1663	32.5882	0.69	1.4666	4867	447	137	No
FBC106021	Familial Breast	78.1561	42.5985	0.37	2.8	8995	1095	170	No
FBC413175	Familial Breast	77.9205	42.8791	0.57	1.4666	5814	786	183	No
FBC510118	Familial Breast	77.8017	39.7128	0.59	4	10305	1701	348	Yes
FBC060467	Familial Breast	77.6151	31.6926	0.33	2.6	8268	657	163	No
FBC040626	Familial Breast	77.5814	36.3008	0.39	4.3666	12101	1317	560	Yes
FBC020636	Familial Breast	77.5629	32.4216	0.37	1.1666	4386	473	156	No
FBC070169	Familial Breast	77.366	39.9628	0.53	8.3	29961	400	15	No
FBC060097	Familial Breast	76.8927	32.6299	0.38	4.1	13445	982	286	Yes
FBC050558	Familial Breast	76.8359	39.5628	0.53	1.3	3908	401	490	No
FBC020444	Familial Breast	76.7074	41.4483	0.49	1.5666	4585	659	113	Yes
FBC070003	Familial Breast	76.6841	36.1861	0.58	1.7	5365	631	127	Yes
FBC070021	Familial Breast	76.5412	42.5563	0.4	2.4	7093	721	193	No
FBC050018	Familial Breast	76.4606	35.2844	0.51	1.3666	5259	684	107	Yes
FBC020187	Familial Breast	75.7759	39.8381	0.46	4.5666	12305	1416	369	Yes
FBC060450	Familial Breast	75.413	32.619	0.75	1.0333	3760	360	21	Yes
FBC406015	Familial Breast	74.511	44.3193	0.55	2.4333	8319	1029	581	No
FBC051074	Familial Breast	74.4089	44.6925	0.63	1.0333	4294	503	91	No
FBC070474	Familial Breast	74.191	40.3752	0.67	1.6	5479	415	716	Yes
FBC050979	Familial Breast	73.9828	41.9303	0.71	0.7333	2635	280	9	No
FBC013587	Familial Breast	73.9765	37.372	0.69	2.4666	8549	923	193	No
FBC070261	Familial Breast	73.6088	38.2008	0.61	2.5	7564	922	219	Yes
FBC050642	Familial Breast	73.3919	42.455	0.69	3.3333	10807	1480	391	Yes
FBC060116	Familial Breast	73.3768	41.2186	0.62	3.8333	13283	1301	540	No
FBC020031	Familial Breast	72.7208	37.7038	0.58	3.4333	8586	889	183	Yes
FBC051334	Familial Breast	72.4846	42.8432	0.66	5.4666	15936	1201	594	Yes
FBC061126	Familial Breast	72.4526	36.742	0.25	2.3333	6642	867	304	Yes
FBC110062	Familial Breast	72.3127	37.299	0.44	2.2666	5908	737	372	No
FBC090235	Familial Breast	71.7916	43.5657	0.48	1.7666	5617	663	363	No
FBC050024	Familial Breast	71.3313	38.6204	0.68	1.0666	2515	364	6	No
FBC020675	Familial Breast	71.0421	34.8587	0.69	2.3333	7564	674	410	Yes
FBC100739	Familial Breast	70.6881	33.5457	0.41	4.0333	11484	1009	366	Yes
FBC060159	Familial Breast	70.2159	36.8403	0.71	0.9	2186	362	34	No
FBC030130	Familial Breast	69.1875	42.9179	0.41	4.6	16137	1622	601	Yes
FBC070890	Familial Breast	68.8512	46.8807	0.5	3.1	10547	1090	455	No
FBC040197	Familial Breast	67.666	36.7394	0.7	0.6	2412	323	7	No
FBC070266	Familial Breast	67.3234	31.0365	0.53	1.4333	5102	796	106	Yes
FBC031273	Familial Breast	66.8363	39.3916	0.3	0.6666	2298	299	123	Yes
FBC070205	Familial Breast	66.7395	35.8639	0.75	5.7666	16275	1011	475	No
FBC060681	Familial Breast	66.3728	45.0743	0.5	4.1666	15826	1247	144	No
FBC070425	Familial Breast	65.6625	37.2439	0.7	0.7666	3595	348	145	No
FBC110004	Familial Breast	65.4502	34.7081	0.46	1.7	5763	536	138	No
FBC061699	Familial Breast	64.2812	33.8241	0.6	3.1666	9946	1149	837	Yes
FBC020160	Familial Breast	64.1177	39.9868	0.55	2.3333	7521	819	116	No
FBC050467	Familial Breast	64.0428	45.4645	0.65	2.1333	7533	955	538	No
FBC112021	Familial Breast	62.8333	42.2481	0.42	2.2333	6787	695	210	No
FBC050727	Familial Breast	62.4592	37.01	0.76	0.8666	3404	545	17	Yes
FBC090326	Familial Breast	61.1632	34.7057	0.46	3.1	8723	835	429	No
MAGIC123	MAGIC	50.6677	36.0334	0.66	0.6333	2839	402	13	No
MAGIC126	MAGIC	49.4344	39.4465	0.89	0.9666	2972	382	32	No
MAGIC60	MAGIC	48.9507	40.3636	1	0.7666	2882	553	12	No
MAGIC136	MAGIC	47.4405	39.8569	0.38	1.2666	3174	444	146	No
MAGIC41	MAGIC	44.8196	39.1209	0.39	2.6666	6516	433	5	No
MAGIC35	MAGIC	43.9839	36.6728	0.55	0.8666	2992	670	12	No
MAGIC89	MAGIC	43.7506	26.1278	0.38	0.5333	2546	530	16	No
MAGIC3	MAGIC	43.6195	33.9642	0.43	0.5	1447	343	8	No
MAGIC83	MAGIC	43.1529	30.5212	0.53	0.8	3416	852	17	No
MAGIC101	MAGIC	42.9758	43.0079	1	0.1666	1430	401	25	No
MAGIC132	MAGIC	42.7345	48.5452	0.31	2.5	5568	980	67	No
MAGIC1	MAGIC	42.2387	36.265	0.46	0.0333	589	232	11	No
MAGIC13	MAGIC	41.898	39.6697	0.61	3.3	12414	1477	74	No
MAGIC81	MAGIC	41.713	44.2537	0.55	0.5666	2031	640	38	No
MAGIC5	MAGIC	41.2838	42.343	0.43	0.7333	2170	332	98	No
MAGIC16	MAGIC	41.254	31.8633	0.62	1.3	3757	507	204	No
MAGIC116	MAGIC	41.2434	42.3971	0.75	0.6333	4351	1348	307	No
MAGIC98	MAGIC	40.6759	35.3633	0.5	0.5333	1458	341	14	No
MAGIC112	MAGIC	40.567	41.0427	0.44	2.2	11806	2859	158	No
MAGIC134	MAGIC	40.2375	37.285	0.33	0.9	5114	1312	16	No
MAGIC84	MAGIC	40.2335	38.814	0.8	0.5	1803	308	41	No
MAGIC18	MAGIC	39.5725	42.3433	0.56	0.4666	1537	271	1	No
MAGIC17	MAGIC	39.2615	37.3921	0.61	0.6	1773	329	4	No
MAGIC71	MAGIC	39.1997	38.6152	0.28	0.6	1804	425	2	No
MAGIC114	MAGIC	39.1679	39.4382	0.34	1.6	5173	792	23	No
MAGIC66	MAGIC	39.0125	33.5443	0.55	0.4666	2337	378	17	No
MAGIC65	MAGIC	38.6473	31.6406	0.63	0.8	2685	399	16	No
MAGIC130	MAGIC	38.5841	41.0722	0.59	0.2666	1987	400	149	No
MAGIC104	MAGIC	38.5704	41.2375	0.58	0.4666	1594	390	8	No
MAGIC19	MAGIC	38.5428	47.2226	0.49	0.5333	1511	312	4	No
MAGIC10	MAGIC	38.0634	41.4175	0.54	3.2333	8472	896	12	No
MAGIC109	MAGIC	37.988	39.7997	0.61	0.8	2577	620	8	No
MAGIC124	MAGIC	37.7829	33.8905	0.32	0.9666	2989	371	199	No
MAGIC61	MAGIC	37.6772	38.5314	0.99	0.8333	2976	410	35	No
MAGIC47	MAGIC	37.5766	27.8086	0.38	1.1333	3362	616	143	No
MAGIC99	MAGIC	37.2122	30.0804	0.6	0.6333	2697	439	50	No
MAGIC22	MAGIC	37.1821	31.334	0.51	1.8	4017	646	407	No
MAGIC73	MAGIC	36.9346	34.6482	0.82	2.9	9262	1186	198	No
MAGIC25	MAGIC	36.8337	37.0075	0.45	0.8666	2150	410	529	No
MAGIC118	MAGIC	36.7621	41.3022	0.62	1.2666	3245	1085	63	No
MAGIC37	MAGIC	36.7572	46.1887	0.41	0.9333	2679	713	8	No
MAGIC120	MAGIC	36.7566	43.3957	0.41	0.5	1204	280	20	No
MAGIC53	MAGIC	36.7042	40.9836	0.38	0.8	1950	302	5	No
MAGIC105	MAGIC	36.696	40.4519	0.3	0.7666	2684	652	113	No
MAGIC88	MAGIC	36.6821	52.793	0.34	3.4333	7988	290	121	No
MAGIC52	MAGIC	36.6572	32.8487	0.78	0.9	3214	457	18	No
MAGIC121	MAGIC	36.5369	38.0919	0.57	0.9	4141	1708	16	No
MAGIC29	MAGIC	36.5223	34.6657	1	0.4666	1493	397	5	No
MAGIC115	MAGIC	36.4886	36.8947	0.84	0.9333	4127	1373	57	No
MAGIC24	MAGIC	36.465	33.5151	0.45	0.5	1928	435	15	No
MAGIC23	MAGIC	36.449	36.0506	0.71	1.6	4267	762	79	No
MAGIC108	MAGIC	36.3257	36.8966	0.72	0.8666	3959	1277	33	No
MAGIC48	MAGIC	36.2747	33.5918	0.33	0.5333	2125	375	359	No
MAGIC7	MAGIC	36.1891	37.0149	0.55	0.4	2216	532	10	No
MAGIC43	MAGIC	36.0172	33.6771	0.42	0.7	1714	338	8	No
MAGIC92	MAGIC	35.9935	39.4468	0.26	0.5333	1244	463	5	No
MAGIC68	MAGIC	35.9831	32.1517	0.83	0.8666	2906	475	20	No
MAGIC51	MAGIC	35.8112	41.1925	0.59	1.1333	4353	1358	1097	No
MAGIC129	MAGIC	35.7521	47.0746	1	0.6666	1720	210	2	No
MAGIC45	MAGIC	35.7247	32.7615	0.58	0.6	2001	398	6	No
MAGIC14	MAGIC	35.7202	32.7352	0.4	0.2	1315	360	1	No
MAGIC32	MAGIC	35.5872	31.4724	0.56	1.5666	5846	1456	25	No
MAGIC49	MAGIC	35.5414	39.6822	0.63	0.5	1904	463	48	No
MAGIC78	MAGIC	35.4426	35.503	0.56	0.1	735	327	27	No
MAGIC75	MAGIC	35.4364	32.5271	0.63	0.8	2401	445	13	No
MAGIC117	MAGIC	35.382	43.1642	0.41	0.4	3778	3414	23	No
MAGIC26	MAGIC	35.2863	43.3745	0.66	0.6666	1745	328	56	No
MAGIC38	MAGIC	35.218	39.2374	0.51	0.6	1665	366	13	No
MAGIC67	MAGIC	35.1188	35.6867	0.33	0.5333	1564	380	23	No
MAGIC76	MAGIC	35.0688	42.6526	0.65	0.7	3544	1089	160	No
MAGIC133	MAGIC	35.0468	44.3188	0.71	0.6333	1709	335	7	No
MAGIC110	MAGIC	35.0238	30.448	0.42	0.8333	2768	368	483	No
MAGIC40	MAGIC	34.9845	36.1101	0.69	1.3333	2068	396	53	No
MAGIC86	MAGIC	34.9691	34.0013	0.58	1	2226	408	203	No
MAGIC90	MAGIC	34.9317	33.7859	1	0.3666	1518	505	7	No
MAGIC33	MAGIC	34.9059	42.3506	0.45	0.6333	3993	1691	8	No
MAGIC135	MAGIC	34.6707	38.9881	0.56	1.8666	3932	743	198	No
MAGIC36	MAGIC	34.6499	35.012	0.54	2.0666	5598	380	235	No
MAGIC4	MAGIC	34.616	37.2052	0.51	0.2	1061	268	7	No
MAGIC56	MAGIC	34.6039	35.9003	1	0.1333	449	207	6	No
MAGIC111	MAGIC	34.546	34.5496	0.56	2.3	7621	1739	54	No
MAGIC21	MAGIC	34.507	36.133	1	0.1333	1175	389	18	No
MAGIC85	MAGIC	34.4231	41.159	0.5	0.5333	959	250	5	No
MAGIC46	MAGIC	34.4212	34.7873	0.59	1.3333	3205	889	73	No
MAGIC97	MAGIC	34.3527	34.1103	0.62	0.5333	1968	401	22	No
MAGIC93	MAGIC	34.2898	39.3971	0.79	0.6333	1292	514	16	No
MAGIC42	MAGIC	34.0504	39.5911	0.32	2.2	4390	1031	44	No
MAGIC70	MAGIC	33.9762	32.4084	0.63	2.0333	4422	850	186	No
MAGIC54	MAGIC	33.7503	38.176	0.6	2.4	6822	565	77	No
MAGIC63	MAGIC	33.4841	32.6846	0.36	0.4333	1010	277	6	No
MAGIC12	MAGIC	33.4835	36.5013	0.79	0.6333	2708	606	561	No
MAGIC131	MAGIC	33.4137	43.9918	0.87	1.2	2714	383	40	No
MAGIC100	MAGIC	33.3852	39.4753	0.64	1.6333	2961	967	29	No
MAGIC128	MAGIC	33.3722	32.4802	0.53	0.4666	1708	454	9	No
MAGIC28	MAGIC	33.3607	37.1126	0.81	0.5333	2109	418	86	No
MAGIC55	MAGIC	33.2691	34.1149	1	2.3666	5632	856	33	No
MAGIC69	MAGIC	33.2223	35.1304	0.29	0.9666	1909	385	29	No
MAGIC122	MAGIC	33.0891	48.8542	0.77	1.3333	4399	607	72	No
MAGIC20	MAGIC	33.0688	38.7086	0.45	0.9	1848	522	8	No
MAGIC57	MAGIC	32.9319	42.567	0.59	1.5666	5164	450	63	No
MAGIC15	MAGIC	32.865	34.5146	0.28	0.6666	1874	386	64	No
MAGIC79	MAGIC	32.8514	41.5068	0.59	3.7	10180	1597	97	No
MAGIC59	MAGIC	32.5632	45.4569	0.62	2	5655	877	57	No
MAGIC50	MAGIC	32.5177	39.282	0.39	1.0333	3412	525	3041	No
MAGIC119	MAGIC	32.487	39.959	0.63	0.5	1569	394	4	No
MAGIC2	MAGIC	32.4805	39.5633	0.48	1.5333	4535	742	24	No
MAGIC39	MAGIC	32.3132	35.154	0.62	0.8	1821	358	69	No
MAGIC91	MAGIC	31.9948	44.8485	0.76	0.6	1788	385	13	No
MAGIC106	MAGIC	31.8935	32.2073	0.26	0.4333	1205	446	27	No
MAGIC72	MAGIC	31.5172	37.5331	0.69	0.9666	2108	314	19	No
MAGIC30	MAGIC	31.3405	44.329	0.86	0.7666	2105	386	4	No
MAGIC74	MAGIC	31.2653	37.8995	1	0.2666	706	243	29	No
MAGIC94	MAGIC	31.0556	40.2911	1	0.2666	6169	3588	6	No
MAGIC95	MAGIC	30.9766	38.2592	0.52	0.6666	1832	612	464	No
MAGIC34	MAGIC	30.8901	32.5186	0.57	0.6333	2354	562	1	No
MAGIC102	MAGIC	30.7592	33.9582	0.73	0.5333	2066	872	25	No
MAGIC125	MAGIC	30.3938	38.7436	0.67	2.8	5636	329	84	No
MAGIC31	MAGIC	30.3119	37.9993	0.63	0.9	2047	401	6	No
MAGIC27	MAGIC	30.2657	45.4195	0.7	1.2666	3044	447	24	No
MAGIC6	MAGIC	30.1709	37.8765	1	0.2	926	279	4	No
MAGIC44	MAGIC	30.1416	33.1422	0.72	0.4666	1577	322	21	No
MAGIC62	MAGIC	30.0193	31.7469	1	0.3333	1084	514	27	No
MAGIC127	MAGIC	29.5881	39.6597	0.62	0.5333	1111	229	21	No
MAGIC77	MAGIC	29.46	38.713	0.23	0.4666	949	283	7	No
MAGIC96	MAGIC	29.2994	31.5988	0.72	0.9666	2301	421	58	No
MAGIC82	MAGIC	28.6193	38.3234	1	0.3333	767	665	23	No
MAGIC103	MAGIC	28.6161	31.2228	0.4	1.5666	4449	883	19	No
MAGIC64	MAGIC	27.9956	35.4954	0.43	0.4666	1128	303	2	No
MAGIC58	MAGIC	27.6494	33.9569	0.55	0.6333	1189	401	60	No
MAGIC113	MAGIC	27.637	41.7012	0.53	0.4666	950	272	2	No
MAGIC87	MAGIC	27.5918	37.0982	0.62	1.9333	4061	694	113	No
MAGIC107	MAGIC	27.3605	43.5581	0.72	0.6	1158	554	19	No
MAGIC80	MAGIC	25.8038	38.3597	0.83	0.5	1678	676	6	No
MAGIC8	MAGIC	36.5504	36.7248	0.3	1	2980	358	0	No
MAGIC11	MAGIC	34.7246	36.3878	0.41	0.3333	1510	404	0	No
MAGIC9	MAGIC	25.5447	34.9718	1	0.5666	1355	709	0	No
GQ21P000023	Q-IMPROvE	102.878	42.2423	0.51	0.5333	2198	237	10	Yes
GQ22P000033	Q-IMPROvE	98.2829	46.9852	0.5	2.2	6204	527	366	No
GQ22P000030	Q-IMPROvE	95.4273	45.9862	0.48	5.8	23862	544	374	No
GQ21P000003	Q-IMPROvE	94.714	41.4633	0.45	1.2666	4714	428	379	Yes
GQ22P000034	Q-IMPROvE	93.1902	47.3721	0.38	4.2	15226	1431	340	No
GQ21P000038	Q-IMPROvE	92.6383	44.4177	0.47	0.4666	1919	234	7	No
GQ22P000032	Q-IMPROvE	92.4869	49.462	0.43	6.2	18559	725	258	No
GQ21P000037	Q-IMPROvE	91.9829	44.356	0.39	2	7957	557	636	No
GQ21P000031	Q-IMPROvE	91.923	43.5685	0.26	3.5	12564	1278	283	No
GQ21P000032	Q-IMPROvE	91.4309	46.1552	0.31	2.2666	6817	662	221	No
GQ21P000039	Q-IMPROvE	91.1834	44.5016	0.57	2.0333	5007	332	137	No
GQ21P000008	Q-IMPROvE	91.1538	48.4267	0.33	0.6666	2627	218	22	Yes
GQ23P000004	Q-IMPROvE	89.5763	47.4052	0.39	3.5333	12201	1020	560	No
GQ21P000006	Q-IMPROvE	89.515	42.7067	0.27	1.9333	5328	481	191	Yes
GQ21P000007	Q-IMPROvE	88.4772	42.3391	0.65	2.9333	9363	1101	721	Yes
GQ21P000001	Q-IMPROvE	87.7336	43.2834	0.22	0.7666	3012	341	105	Yes
GQ22P000035	Q-IMPROvE	87.7128	43.283	0.86	0.9333	2419	314	10	No
GQ20P000002	Q-IMPROvE	87.6624	38.9103	0.72	1.5666	4165	788	53	Yes
GQ20P000001	Q-IMPROvE	84.4759	41.2955	0.27	0.4	2145	295	305	Yes
GQ21P000021	Q-IMPROvE	84.3248	36.385	0.42	2.2666	5891	443	122	Yes
GQ21P000026	Q-IMPROvE	84.1962	35.718	0.52	1.6666	7466	302	39	No
GQ21P000009	Q-IMPROvE	83.983	45.0489	0.36	1.5333	5208	440	185	Yes
GQ21P000005	Q-IMPROvE	83.9003	43.6084	0.32	1.5666	7563	352	243	Yes
GQ21P000002	Q-IMPROvE	83.7024	44.645	0.34	1.3666	3416	296	81	Yes
GQ20P000003	Q-IMPROvE	82.8647	43.1347	0.37	4.9	17157	1415	455	Yes
GQ21P000028	Q-IMPROvE	82.7388	40.7931	0.2	0.9666	2934	391	32	Yes
GQ21P000036	Q-IMPROvE	82.6931	46.0893	0.21	2.6333	8977	419	120	No
GQ22P000031	Q-IMPROvE	82.2385	47.6773	0.34	0.5	1451	184	179	No
GQ23P000003	Q-IMPROvE	81.9372	45.1925	0.59	1.9666	10036	1012	417	No
GQ22P000036	Q-IMPROvE	81.873	46.3954	0.3	1.3333	4293	497	164	No
GQ21P000024	Q-IMPROvE	80.9226	38.6408	0.75	1.9	6812	475	374	Yes
GQ21P000022	Q-IMPROvE	80.6062	40.6277	0.33	1.2666	6114	420	238	Yes
GQ23P000002	Q-IMPROvE	78.3989	47.3064	0.42	1.3333	4683	270	138	No
GQ21P000004	Q-IMPROvE	78.3309	46.8478	0.55	5.7	22812	2030	754	Yes
GQ21P000020	Q-IMPROvE	77.5561	42.9922	1	0.4	1753	221	87	Yes
GQ21P000025	Q-IMPROvE	76.3625	40.4229	1	3.2	12142	250	5	Yes
GQ23P000006	Q-IMPROvE	70.3961	33.6156	0.25	2.0666	6681	585	113	No
GQ23P000007	Q-IMPROvE	68.063	34.9402	0.53	1.5	4476	331	215	No
GQ23P000005	Q-IMPROvE	67.5147	35.8589	0.48	1.2666	3842	363	101	No
GQ21P000029	Q-IMPROvE	64.5615	44.753	0.31	1.4666	3763	548	29	Yes
GQ21P000027	Q-IMPROvE	63.801	39.3821	0.66	0.3666	2325	224	75	Yes
TCGA-AO-A0JM	TCGA-BRCA	71.9551	43.5381	0.57	1.4	4136	376	421	Yes
TCGA-B6-A0IJ	TCGA-BRCA	71.8547	44.2314	0.43	3.8333	13610	945	34074	Yes
TCGA-B6-A0RT	TCGA-BRCA	70.3638	41.0588	1	NA	2702	407	21389	Yes
TCGA-A8-A075	TCGA-BRCA	70.2124	39.3804	0.52	2.1	8550	718	257	Yes
TCGA-AO-A0J2	TCGA-BRCA	68.622	40.2278	0.66	1.8333	8794	1130	563	Yes
TCGA-A2-A3KC	TCGA-BRCA	67.8045	36.1596	0.34	1.0666	3672	498	99	Yes
TCGA-GM-A3XL	TCGA-BRCA	67.7957	40.7844	0.6	2.9	9489	834	737	Yes
TCGA-A8-A094	TCGA-BRCA	67.7085	36.7015	0.41	6.4333	21333	1351	212	Yes
TCGA-A1-A0SM	TCGA-BRCA	66.9545	39.8438	0.6	0.6333	2928	454	108	Yes
TCGA-AO-A03L	TCGA-BRCA	66.8834	41.2208	0.47	0.7666	3194	373	280	Yes
TCGA-EW-A1J5	TCGA-BRCA	66.134	37.1636	0.46	13.9	44095	483	55	Yes
TCGA-A8-A08S	TCGA-BRCA	65.8881	37.5848	0.86	1.3666	4826	515	420	Yes
TCGA-B6-A0X5	TCGA-BRCA	65.88	40.2996	0.89	1.5	4823	483	174	Yes
TCGA-A8-A07I	TCGA-BRCA	65.831	39.7604	0.71	1.7666	5372	428	831	Yes
TCGA-B6-A0I1	TCGA-BRCA	65.7399	39.2914	0.68	1.9666	6619	755	228	Yes
TCGA-A8-A07B	TCGA-BRCA	65.6458	41.1144	0.68	1.7666	6995	507	861	Yes
TCGA-BH-A0DT	TCGA-BRCA	65.6269	39.7382	0.48	0.6	1651	306	4	Yes
TCGA-A8-A092	TCGA-BRCA	65.0237	38.5534	0.73	2.6666	8621	544	152	Yes
TCGA-AC-A2BK	TCGA-BRCA	64.8177	40.8778	0.88	2.8666	10393	800	261	Yes
TCGA-AR-A0TX	TCGA-BRCA	64.6098	41.1279	0.42	8.0333	30271	475	299	Yes
TCGA-C8-A12L	TCGA-BRCA	64.609	39.2341	0.49	2.6666	8047	903	748	Yes
TCGA-E2-A156	TCGA-BRCA	64.5512	39.0779	0.78	0.8333	2451	328	17	Yes
TCGA-AN-A0G0	TCGA-BRCA	64.0603	37.9181	0.65	1.5333	4507	609	120	Yes
TCGA-AN-A04D	TCGA-BRCA	63.9351	40.269	0.92	3.1333	8406	1307	272	Yes
TCGA-A2-A04X	TCGA-BRCA	63.7303	40.146	0.58	1.0333	4352	291	556	Yes
TCGA-BH-A18R	TCGA-BRCA	63.7026	38.5167	0.53	0.7666	4076	386	318	Yes
TCGA-E2-A14X	TCGA-BRCA	63.5706	37.3486	0.37	0.9333	3838	443	119	Yes
TCGA-E2-A1LL	TCGA-BRCA	63.5395	39.5612	0.45	1.7666	10749	593	379	Yes
TCGA-C8-A12Q	TCGA-BRCA	63.4324	41.1494	0.51	3.3666	12041	504	346	Yes
TCGA-BH-A0H0	TCGA-BRCA	63.2165	36.1636	0.76	0.9	3087	449	260	Yes
TCGA-A2-A25B	TCGA-BRCA	63.0384	35.8666	0.59	3.5	11283	909	440	Yes
TCGA-E2-A109	TCGA-BRCA	62.8843	42.4365	0.68	2.2666	9366	857	385	Yes
TCGA-A2-A0D1	TCGA-BRCA	62.5154	36.746	0.78	1.2333	5152	447	1690	Yes
TCGA-A2-A3Y0	TCGA-BRCA	62.5001	38.5695	0.55	4.9666	14203	1148	494	Yes
TCGA-AN-A0AT	TCGA-BRCA	62.431	36.3501	0.49	4.0333	10509	1221	717	Yes
TCGA-E2-A1LK	TCGA-BRCA	61.8628	36.6733	0.73	1.3333	5191	760	202	Yes
TCGA-D8-A27H	TCGA-BRCA	61.7954	35.9641	0.62	4.1666	11863	1190	589	Yes
TCGA-E2-A15E	TCGA-BRCA	61.5119	37.897	0.65	1.1666	3918	405	160	Yes
TCGA-EW-A1P8	TCGA-BRCA	61.3328	37.7735	0.68	1.0333	3429	569	86	Yes
TCGA-EW-A1PB	TCGA-BRCA	61.2737	35.6033	0.36	4.8333	15814	869	342	Yes
TCGA-A2-A259	TCGA-BRCA	61.2653	37.918	0.29	0.9	2416	331	44	Yes
TCGA-AN-A0XR	TCGA-BRCA	61.0161	36.7616	0.87	1.2333	3840	479	64	Yes
TCGA-BH-A0AV	TCGA-BRCA	60.5168	36.5853	0.55	2.2333	7743	865	432	Yes
TCGA-E2-A14P	TCGA-BRCA	60.5044	47.8268	0.32	1.5666	8478	655	484	Yes
TCGA-A7-A13D	TCGA-BRCA	60.474	33.0536	0.54	3.1	9485	844	554	Yes
TCGA-A7-A26G	TCGA-BRCA	60.2136	36.2394	0.38	1.7666	5741	434	280	Yes
TCGA-A8-A08L	TCGA-BRCA	60.2117	33.669	0.6	7.6333	23278	2156	488	Yes
TCGA-E2-A1LG	TCGA-BRCA	60.2043	37.4731	0.76	4.0666	15252	416	89	Yes
TCGA-B6-A0WX	TCGA-BRCA	59.8175	36.3261	0.34	1.1666	4060	430	95	Yes
TCGA-EW-A3U0	TCGA-BRCA	59.4161	37.6891	0.26	4.7	17124	1414	950	Yes
TCGA-BH-A0H6	TCGA-BRCA	59.3127	38.2449	0.76	0.7666	2581	392	567	Yes
TCGA-GM-A2DF	TCGA-BRCA	59.2836	37.5666	0.21	0.8	3244	368	175	Yes
TCGA-AO-A124	TCGA-BRCA	58.921	32.7526	0.81	5.2333	15945	1772	898	Yes
TCGA-EW-A1PC	TCGA-BRCA	58.6548	37.0123	0.81	3.2333	21094	886	148	Yes
TCGA-BH-A0BW	TCGA-BRCA	58.6426	34.4429	0.56	3.1	10779	1510	82	Yes
TCGA-A8-A09I	TCGA-BRCA	58.5899	37.788	0.6	3.7333	13965	842	796	Yes
TCGA-BH-A0EA	TCGA-BRCA	58.3464	33.2703	0.53	0.8	2628	386	10	Yes
TCGA-EW-A1PH	TCGA-BRCA	58.1039	36.536	0.76	1.5666	6941	597	356	Yes
TCGA-A2-A0D4	TCGA-BRCA	58.0752	35.0328	0.7	1.2666	5213	571	177	Yes
TCGA-AR-A1AY	TCGA-BRCA	57.891	34.3271	0.79	1.7333	5121	814	104	Yes
TCGA-A2-A0EY	TCGA-BRCA	57.781	36.4984	0.51	5.7333	21494	814	381	Yes
TCGA-BH-A0DG	TCGA-BRCA	57.4747	33.9948	0.43	1.0333	3180	362	365	Yes
TCGA-AO-A03N	TCGA-BRCA	57.3153	42.443	0.64	3.1	9585	372	128	Yes
TCGA-E2-A152	TCGA-BRCA	57.2962	37.5244	0.53	2.7666	13603	440	208	Yes
TCGA-D8-A27F	TCGA-BRCA	57.2346	38.3219	0.66	2.2666	8742	879	274	Yes
TCGA-A2-A3XX	TCGA-BRCA	56.9904	34.0653	0.55	1.1	3809	459	92	Yes
TCGA-AR-A24Z	TCGA-BRCA	56.2594	32.9907	0.83	1.6333	5300	855	625	Yes
TCGA-A2-A0YG	TCGA-BRCA	55.5144	33.5872	0.56	1.3	5356	590	296	Yes
TCGA-GI-A2C9	TCGA-BRCA	55.1678	33.3981	0.66	4.1666	13711	1324	547	Yes
TCGA-E9-A1NH	TCGA-BRCA	55.1616	34.181	0.55	0.8666	2973	397	7	Yes
TCGA-AO-A12H	TCGA-BRCA	54.2723	36.2883	0.26	1.0666	2862	554	16	Yes
TCGA-E2-A15K	TCGA-BRCA	53.8613	31.907	0.7	2.5	6222	636	96	Yes
TCGA-AQ-A04J	TCGA-BRCA	53.6951	32.6551	0.5	1.4666	6051	762	20888	Yes
TCGA-AR-A256	TCGA-BRCA	53.0846	35.1185	0.76	6.4	17742	2035	837	Yes
TCGA-E2-A15H	TCGA-BRCA	52.2463	38.3157	0.68	0.9	2237	268	188	Yes
TCGA-AR-A2LK	TCGA-BRCA	51.709	36.4121	0.77	1.3	3910	510	34	Yes
TCGA-C8-A130	TCGA-BRCA	51.6168	41.7785	0.56	0.7	3953	379	1709	Yes
TCGA-A8-A09X	TCGA-BRCA	50.7402	32.1521	0.38	1.6333	5196	439	66	Yes
TCGA-A2-A0D0	TCGA-BRCA	49.8762	32.0497	0.65	1.7666	8335	910	359	Yes
TCGA-B6-A0I2	TCGA-BRCA	49.135	35.6549	0.45	1.6	4540	293	61	Yes
TCGA-BH-A1FC	TCGA-BRCA	47.6017	35.9753	0.46	3.0333	9229	515	111	Yes
TCGA-A2-A0CM	TCGA-BRCA	47.3748	34.4055	0.4	1.8	6716	698	132795	Yes
TCGA-B6-A0RE	TCGA-BRCA	46.345	34.4731	0.56	NA	9962	485	119	Yes
TCGA-BH-A0B9	TCGA-BRCA	45.9083	40.5092	0.58	1.0333	3273	286	120	Yes
TCGA-BH-A0E0	TCGA-BRCA	43.241	32.0573	0.57	0.8333	3794	368	33	Yes
TCGA-A2-A0D2	TCGA-BRCA	42.5118	40.2645	0.53	2.5666	7269	641	354	Yes
TCGA-BH-A0B3	TCGA-BRCA	41.2236	29.3214	0.48	0.9666	3115	531	97	Yes
TCGA-A7-A0CE	TCGA-BRCA	39.5462	33.5805	0.73	2.3	8379	780	151	Yes
TCGA-A2-A04Q	TCGA-BRCA	37.7219	31.6862	0.38	0.2666	1493	247	15	Yes
TCGA-AO-A0J4	TCGA-BRCA	37.5089	38.1064	0.5	2.0333	6349	479	664	Yes
TCGA-BH-A0WA	TCGA-BRCA	36.1712	33.7778	0.58	2.0666	6952	561	132	Yes
TCGA-AO-A0J6	TCGA-BRCA	35.3469	40.9822	0.67	2.6666	9139	1032	8367	Yes
TCGA-B6-A0IQ	TCGA-BRCA	34.9362	32.8748	0.58	1.0666	4515	735	134	Yes
TCGA-A2-A04T	TCGA-BRCA	34.7089	48.6582	0.63	1.9666	7400	749	462	Yes
TCGA-A2-A04P	TCGA-BRCA	33.5398	39.4918	0.59	2.5	8755	748	3112	Yes
TCGA-B6-A0RU	TCGA-BRCA	30.9758	35.5822	0.54	1.1666	3616	305	96	Yes

## Sheet: Supplementary Table 2
Supplementary Table 2. Variant category based on gene and classification for a total of 15,156 variants observed in 350 individuals
Variant category*	Category description	Unique variants (N)
P/LP_BRCA (A)	P/LP variants in BRCA1 or BRCA2	50
P/LP_Other genes (B)	P/LP variants and suspicious VUS in non-BRCA1/2 genes	37
VUS_BRCA (C)	VUS in BRCA1 or BRCA2	15
VUS_Other genes (D)	VUS in non-BRCA1/2 genes	43
B/LB_BRCA (E)	B/LB variants in BRCA1 or BRCA2	2704
B/LB_Other genes (F)	B/LB variants in non-BRCA1/2 genes	12307
Total	Germline variants (including SVs) in selected genes	15156
*Genes included: BRCA1, BRCA2, ATM, BARD1 ,BRIP1, CHEK2, PALB2, PTEN, RAD51C, RAD51D, TP53

## Sheet: Supplementary Table 3
Supplementary Table 3. Variant groups defined according to the combination of germline variants
Groups	Germline variant category combinations*
BRCA1 and BRCA2 positive	A alone A with any combination of the following: C, D, E F
BRCA1/2 negative	E alone F alone E with F
BRCA1/2 VUS	C alone C with any combination of the following: D, E, F
Excluded	B alone Other combinations containing B
*P/LP_BRCA (A), P/LP_Other genes (B) (including suspicious VUS), VUS_BRCA (C), VUS_Other genes (D), B/LB = BRCA (E), B/LB_Other genes (F)

## Sheet: Supplementary Table 4
Supplementary Table 4. Detailed summary of 350 breast cancers with HRD prediction and germline classification and variants
Cohort	Donor ID	Tumor purity	TMB (nonSyn)	HRD probability (CHORD)	BRCA1 probability (CHORD)	BRCA2 probability (CHORD)	HR status (CHORD)	HRD type (CHORD)	HRD probability (HRDetect)	Signature 3	Signature 8	LOH	TAI	LST	HRDsum	HR status (CHORD & HRDetect)	Age group	Sex	Grade	ER	PR	HER2	Triple negative	# of category A	# of category B	# of category C	# of category D	# of category E	# of category F	Germline classification (before SV)	category A variant	category B variant	category C variant	category D variant	Pathogenic SV	Germline classification (include SV)	Somatic mutations	Copy number (BRCA1)	Copy number (BRCA2)	Copy number (ATM)	Copy number (BARD1)	Copy number (BRIP1)	Copy number (CHEK2)	Copy number (PALB2)	Copy number (PTEN)	Copy number (RAD51C)	Copy number (RAD51D)	Copy number (TP53)
Familial Breast	FBC070890	0.5	3.1	0.92	0.88	0.04	HR_deficient	BRCA1_type	0.999839	0.345964	0.22944	24	31	24	79	HRD	<40	Female	2	Negative	Negative	Negative	yes	1	0	0	0	270	824	BRCA1 positive	c.5152+1G>T[18:15|7:30](BRCA1)	NA	NA	NA	NA	BRCA1 positive	NA	cnLOH:2	Gain:3	HighGain:8	Gain:4	cnLOH:2	Gain:3	Gain:4	cnLOH:2	cnLOH:2	cnLOH:2	cnLOH:2
Familial Breast	FBC060681	0.5	4.1666	0.884	0.112	0.772	HR_deficient	BRCA2_type	0.993075	0.37925	0.378757	12	32	27	71	HRD	50-60	Female	3	n/a	n/a	n/a	n/a	0	0	1	0	86	1094	BRCA2 VUS	NA	NA	c.7828G>A(BRCA2)	NA	NA	BRCA2 VUS	NA	HighGain:7	Gain:4	cnLOH:2	Gain:5	Gain:4	Gain:4	Gain:3	Gain:3	Gain:4	Gain:5	Gain:3
Familial Breast	FBC061126	0.25	2.3333	0.944	0.914	0.03	HR_deficient	BRCA1_type	0.998647	0.492268	0	20	31	17	68	HRD	40-50	Female	3	Negative	Negative	Negative	yes	1	0	0	0	170	1119	BRCA1 positive	c.70_80delTGTCCCATCTG[16:10|20:32](BRCA1)	NA	NA	NA	NA	BRCA1 positive	NA	cnLOH:2	cnLOH:2	cnLOH:2	cnLOH:2	Gain:5	HighGain:6	Gain:4	cnLOH:2	Gain:3	cnLOH:2	cnLOH:2
Familial Breast	FBC040626	0.39	4.3666	0.946	0.924	0.022	HR_deficient	BRCA1_type	0.999986	0.463363	0.112984	15	28	27	70	HRD	60-70	Female	3	Negative	Negative	Negative	yes	0	0	0	0	169	969	BRCA1/2 negative	NA	NA	NA	NA	NA	BRCA1/2 negative	NA	Gain:4	Gain:3	HighGain:6	Gain:4	Gain:5	Gain:3	Gain:5	cnLOH:2	Gain:5	HighGain:8	Gain:4
Familial Breast	FBC070197	0.5	3.4	0.944	0.908	0.036	HR_deficient	BRCA1_type	0.999907	0.486391	0	18	23	26	67	HRD	>70	Female	3	Negative	Negative	Negative	yes	0	0	0	0	342	979	BRCA1/2 negative	NA	NA	NA	NA	NA	BRCA1/2 negative	NA	Del:1	Del:1	Gain:3	Del:1	Del:1	Gain:3	Het:2	Del:1	Del:1	cnLOH:2	cnLOH:2
Familial Breast	FBC020636	0.37	1.1666	0	0	0	HR_proficient	none	0.0182527	0.116211	0	8	24	10	42	HRP	40-50	Female	3	Positive	Positive	Negative	no	0	1	0	0	305	872	Excluded	NA	c.349A>G[12:10|16:27](CHEK2)	NA	NA	NA	Exclude	NA	cnLOH:2	Gain:4	Gain:4	Gain:4	cnLOH:2	cnLOH:2	cnLOH:2	Gain:3	cnLOH:2	cnLOH:2	cnLOH:2
Familial Breast	FBC090235	0.48	1.7666	0.942	0.914	0.028	HR_deficient	BRCA1_type	0.999869	0.587167	0.0850362	21	30	23	74	HRD	40-50	Female	3	Negative	Negative	Negative	yes	1	0	0	0	180	1118	BRCA2 positive	c.574_575delAT[28:24|51:55](BRCA2)	NA	NA	NA	NA	BRCA2 positive	NA	cnLOH:2	Gain:4	Gain:3	Gain:3	Gain:5	Gain:4	Gain:3	cnLOH:2	Gain:5	cnLOH:2	cnLOH:2
Familial Breast	FBC061542	0.55	1.9666	0.992	0.01	0.982	HR_deficient	BRCA2_type	0.997955	0.305908	0.245616	13	21	22	56	HRD	40-50	Female	2	Positive	Positive	Negative	no	1	0	1	1	149	862	BRCA2 positive	c.6405_6409delCTTAA[26:20|15:45](BRCA2)	NA	c.*3273C>A(BRCA1)	c.*12004G>T(RAD51D)	NA	BRCA2 positive	NA	Het:2	Del:1	Del:1	Het:2	Gain:3	Del:1	Gain:3	Del:1	Gain:3	Het:2	Del:1
Familial Breast	FBC061699	0.6	3.1666	0.946	0.91	0.036	HR_deficient	BRCA1_type	0.999994	0.502602	0.0792195	32	28	28	88	HRD	<40	Female	3	Negative	Negative	n/a	n/a	1	0	0	0	77	1085	BRCA1 positive	c.4327C>T[11:10|6:29](BRCA1)	NA	NA	NA	NA	BRCA1 positive	NA	Del:1	Del:1	cnLOH:2	Del:1	Del:1	Het:2	cnLOH:2	Del:1	Del:1	Del:1	Del:1
Familial Breast	FBC051334	0.66	5.4666	0.772	0.2	0.572	HR_deficient	BRCA2_type	0.999488	0.243941	0.131733	15	29	23	67	HRD	<40	Female	3	Positive	Positive	Negative	no	1	1	0	0	319	1014	Excluded	c.1842dupT[22:21|9:19](BRCA2)	c.593-11_593-7delTTCTT[12:21|7:39](CHEK2)	NA	NA	NA	Exclude	NA	Gain:4	Del:1	Del:1	Het:2	Gain:3	cnLOH:2	Gain:4	Het:2	Gain:5	Gain:4	cnLOH:2
Familial Breast	FBC070107	0.77	1.0666	0.002	0	0.002	HR_proficient	none	0.0119858	0.270774	0	9	10	5	24	HRP	40-50	Female	3	Positive	Positive	Negative	no	0	0	0	0	370	1089	BRCA1/2 negative	NA	NA	NA	NA	NA	BRCA1/2 negative	ATM.c.8166_8173delGAGACAAG.Frame_Shift_DEL	Het:2	cnLOH:2	Del:1	Het:2	Het:2	Het:2	Gain:3	Het:2	Het:2	Het:2	Del:1
Familial Breast	FBC413175	0.57	1.4666	0.85	0.208	0.642	HR_deficient	BRCA2_type	0.993136	0.352534	0.229099	16	18	26	60	HRD	50-60	Female	2	Positive	Positive	Negative	no	1	1	0	0	125	977	Excluded	c.8297delC[26:22|13:37](BRCA2)	c.571+3125G>C[16:9|30:51](RAD51C)	NA	NA	NA	Exclude	NA	Del:1	Del:1	Del:1	Het:2	Gain:3	Het:2	Het:2	Del:1	Gain:3	Het:2	Del:1
Familial Breast	FBC050024	0.68	1.0666	0	0	0	HR_proficient	none	0.000106222	0	0	3	5	1	9	HRP	40-50	Female	2	Positive	Positive	Negative	no	0	0	0	0	88	1036	BRCA1/2 negative	NA	NA	NA	NA	NA	BRCA1/2 negative	NA	Het:2	Het:2	Het:2	Het:2	Het:2	Del:1	Het:2	Het:2	Het:2	Het:2	Het:2
Familial Breast	FBC080607	0.44	3.0666	0.884	0.852	0.032	HR_deficient	BRCA1_type	0.999919	0.38422	0	30	29	30	89	HRD	50-60	Female	3	Negative	Negative	n/a	n/a	1	0	0	0	72	1152	BRCA1 positive	c.5503C>T[13:12|12:26](BRCA1)	NA	NA	NA	NA	BRCA1 positive	NA	Del:1	Het:2	Del:1	Del:1	Del:1	Het:2	Het:2	Del:1	Del:1	Del:1	Del:1
Familial Breast	FBC020034	0.69	3.6333	0.966	0.916	0.05	HR_deficient	BRCA1_type	0.999911	0.5327	0.0871188	21	32	35	88	HRD	<40	Female	3	Negative	Negative	Negative	yes	1	0	0	0	352	1010	BRCA1 positive	c.4183C>T[26:27|14:78](BRCA1)	NA	NA	NA	NA	BRCA1 positive	NA	cnLOH:2	Del:1	Het:2	Het:2	Gain:4	Gain:5	Het:2	cnLOH:2	Gain:4	cnLOH:2	cnLOH:2
Familial Breast	FBC106117	0.41	1.1333	0	0	0	HR_proficient	none	0.000433796	0	0.121494	5	6	9	20	HRP	50-60	Female	2	Positive	Positive	Negative	no	0	0	0	1	326	1131	Excluded	NA	NA	NA	c.*4610_*4611insA(BRIP1)	NA	Exclude	NA	Gain:4	cnLOH:2	Gain:4	Gain:4	Gain:4	Gain:4	Gain:4	Gain:4	Gain:4	Gain:4	Gain:4
Familial Breast	FBC070295	0.49	1.2	0	0	0	HR_proficient	none	0.0108021	0.167713	0	8	11	8	27	HRP	<40	Female	2	Negative	Negative	Positive	no	0	1	0	0	153	996	Excluded	NA	c.1009C>T[16:19|21:45](TP53)	NA	NA	NA	Exclude	NA	Del:1	Del:1	Het:2	Het:2	Het:2	Het:2	Het:2	Het:2	Het:2	Del:1	Del:1
Familial Breast	FBC050528	0.55	2.2666	0	0	0	HR_proficient	none	0.0193064	0.113539	0.103623	9	17	2	28	HRP	50-60	Female	3	Positive	Negative	Positive	no	0	0	0	0	185	911	BRCA1/2 negative	NA	NA	NA	NA	NA	BRCA1/2 negative	NA	Gain:3	Gain:3	Gain:4	Gain:4	HighGain:65	Gain:4	Gain:4	Gain:3	HighGain:6	cnLOH:2	cnLOH:2
Familial Breast	FBC050001	0.33	4.4	0.91	0.148	0.762	HR_deficient	BRCA2_type	0.999606	0.39496	0.230657	15	33	33	81	HRD	60-70	Male	3	Positive	Positive	Negative	no	1	0	0	0	99	1003	BRCA2 positive	c.5141_5144delATTT[11:17|17:49](BRCA2)	NA	NA	NA	NA	BRCA2 positive	NA	Gain:5	Gain:3	Gain:4	HighGain:7	HighGain:7	Gain:4	Gain:5	Gain:3	HighGain:8	Gain:5	Gain:3
Familial Breast	FBC070261	0.61	2.5	0.97	0.064	0.906	HR_deficient	BRCA2_type	0.997668	0.365164	0.16286	13	18	31	62	HRD	60-70	Male	2	Positive	Positive	n/a	no	1	0	0	0	304	813	BRCA2 positive	c.755_758delACAG[15:15|13:30](BRCA2)	NA	NA	NA	NA	BRCA2 positive	NA	Het:2	Del:1	Del:1	Het:2	Gain:3	Het:2	Het:2	Gain:3	Gain:3	Het:2	Del:1
Familial Breast	FBC070425	0.7	0.7666	0	0	0	HR_proficient	none	0.00244498	0.144166	0.104694	3	7	5	15	HRP	40-50	Female	NA	Positive	Negative	Negative	no	0	1	0	0	107	1005	Excluded	NA	c.1100delC[18:18|8:50](CHEK2)	NA	NA	NA	Exclude	NA	Del:1	Del:1	Del:1	Het:2	cnLOH:2	cnLOH:2	Het:2	Het:2	cnLOH:2	Del:1	Del:1
Familial Breast	FBC060159	0.71	0.9	0.004	0.004	0	HR_proficient	none	0.000359046	0	0	3	3	4	10	HRP	>70	Male	2	Positive	Positive	n/a	no	0	0	0	0	265	971	BRCA1/2 negative	NA	NA	NA	NA	NA	BRCA1/2 negative	NA	Het:2	Del:1	cnLOH:2	Del:1	Het:2	Del:1	Het:2	Het:2	Het:2	Het:2	Het:2
Familial Breast	FBC031273	0.3	0.6666	0	0	0	HR_proficient	none	7.43917e-05	0	0	6	5	3	14	HRP	>70	Female	1	Positive	Positive	Negative	no	0	0	0	0	112	1056	BRCA1/2 negative	NA	NA	NA	NA	NA	BRCA1/2 negative	NA	Gain:4	Gain:4	cnLOH:2	Gain:4	Gain:4	cnLOH:2	Gain:4	Gain:4	Gain:4	Gain:4	Gain:4
Familial Breast	FBC070169	0.53	8.3	0.004	0	0.004	HR_proficient	none	6.83446e-05	0	0	2	4	2	8	HRP	>70	Female	2	Positive	Negative	n/a	no	0	0	0	0	165	1035	BRCA1/2 negative	NA	NA	NA	NA	NA	BRCA1/2 negative	NA	Del:1	Het:2	Del:1	Het:2	Del:1	Het:2	Het:2	Het:2	Del:1	Del:1	Del:1
Familial Breast	FBC406015	0.55	2.4333	0.952	0.904	0.048	HR_deficient	BRCA1_type	0.999588	0.50953	0	16	31	19	66	HRD	40-50	Female	3	Negative	Negative	Negative	yes	1	0	0	0	150	1086	BRCA1 positive	c.5074+1G>T[26:27|9:28](BRCA1)	NA	NA	NA	NA	BRCA1 positive	NA	cnLOH:2	Del:0	Del:1	Gain:3	Del:1	Del:1	cnLOH:2	cnLOH:2	Del:1	cnLOH:2	cnLOH:2
Familial Breast	FBC060467	0.33	2.6	0.764	0.618	0.146	HR_deficient	BRCA1_type	0.997767	0.513412	0	21	35	22	78	HRD	<40	Female	NA	Negative	Negative	Positive	no	1	0	1	2	127	958	BRCA1 positive	c.3627dupA[13:15|24:40](BRCA1)	NA	c.476-3C>A(BRCA2)	c.*11897G>T(RAD51D);c.*11666G>T(RAD51D)	NA	BRCA1 positive	NA	Del:1	cnLOH:2	Del:1	cnLOH:2	Del:1	Del:1	Del:1	Del:1	Del:1	cnLOH:2	cnLOH:2
Familial Breast	FBC050642	0.69	3.3333	0.962	0.122	0.84	HR_deficient	BRCA2_type	0.999689	0.435067	0.259346	14	21	24	59	HRD	<40	Female	3	Positive	Positive	Positive	no	1	0	0	1	164	898	BRCA2 positive	c.6331_6332delAA[18:21|16:35](BRCA2)	NA	NA	c.*11806C>T(RAD51D)	NA	BRCA2 positive	NA	Del:1	Del:1	Del:1	Del:1	Gain:3	Het:2	Het:2	Het:2	Gain:3	Het:2	Del:1
Familial Breast	FBC040197	0.7	0.6	0.026	0.024	0.002	HR_proficient	none	0.000420743	0.110302	0	1	2	0	3	HRP	<40	Female	2	Positive	Positive	Negative	no	0	0	0	0	339	1312	BRCA1/2 negative	NA	NA	NA	NA	NA	BRCA1/2 negative	NA	Het:2	Het:2	Het:2	Het:2	Het:2	Del:1	Gain:3	Het:2	Het:2	Het:2	Het:2
Familial Breast	FBC062060	0.69	1.5	0.002	0.002	0	HR_proficient	none	0.0670787	0.214228	0	7	7	5	19	HRP	40-50	Female	1	Positive	Positive	Negative	no	0	0	0	0	374	1131	BRCA1/2 negative	NA	NA	NA	NA	NA	BRCA1/2 negative	NA	Het:2	Het:2	Del:1	Het:2	Het:2	Del:1	Het:2	Del:1	Het:2	Het:2	Het:2
Familial Breast	FBC020160	0.55	2.3333	0.95	0.042	0.908	HR_deficient	BRCA2_type	0.995014	0.28644	0.325052	11	12	21	44	HRD	50-60	Female	2	Positive	Positive	Positive	no	1	0	0	0	316	982	BRCA2 positive	c.2808_2811delACAA[14:20|7:19](BRCA2)	NA	NA	NA	NA	BRCA2 positive	NA	Gain:3	Del:1	Del:1	Het:2	Het:2	Het:2	Het:2	Del:0	Gain:3	Het:2	Del:1
Familial Breast	FBC020031	0.58	3.4333	0.91	0.102	0.808	HR_deficient	BRCA2_type	0.997433	0.347748	0.0771062	17	20	23	60	HRD	40-50	Female	3	Positive	Positive	Positive	no	0	1	0	0	159	974	Excluded	NA	c.3113G>A[19:19|8:22](PALB2)	NA	NA	NA	Exclude	NA	Gain:3	Del:1	Del:1	Del:1	Gain:3	Het:2	Del:1	Het:2	Gain:3	Het:2	Del:1
Familial Breast	FBC070003	0.58	1.7	0.986	0.012	0.974	HR_deficient	BRCA2_type	0.992142	0.259004	0.237002	16	23	18	57	HRD	50-60	Male	3	n/a	n/a	n/a	n/a	1	0	0	0	346	1095	BRCA2 positive	c.631G>C[16:12|13:44](BRCA2)	NA	NA	NA	NA	BRCA2 positive	NA	Gain:3	Del:1	Del:1	Het:2	Gain:3	Het:2	Het:2	Del:1	Gain:3	Gain:3	Del:1
Familial Breast	FBC050798	0.63	1.9	0	0	0	HR_proficient	none	0.210378	0.103851	0.126496	11	17	8	36	HRP	>70	Female	2	Positive	Negative	Positive	no	0	0	0	0	311	967	BRCA1/2 negative	NA	NA	NA	NA	NA	BRCA1/2 negative	NA	Gain:4	cnLOH:2	cnLOH:2	Gain:3	Gain:5	Het:2	Gain:5	cnLOH:2	HighGain:6	Gain:4	cnLOH:2
Familial Breast	FBC016006	0.38	1.4666	0	0	0	HR_proficient	none	0.0108792	0	0	12	12	6	30	HRP	50-60	Female	2	Positive	Negative	Negative	no	1	0	0	0	141	1100	BRCA2 positive	c.1310_1313delAAGA[25:20|43:43](BRCA2)	NA	NA	NA	NA	BRCA2 positive	NA	Het:2	Het:2	Del:1	Het:2	Het:2	Del:1	Het:2	Het:2	Het:2	Het:2	Del:1
Familial Breast	FBC016026	0.63	1.9333	0.928	0.754	0.174	HR_deficient	BRCA1_type	0.999935	0.453822	0.285837	21	31	34	86	HRD	<40	Female	3	Negative	Negative	Negative	yes	1	0	0	0	326	971	BRCA1 positive	c.679_680dupGA[15:22|6:47](BRCA1)	NA	NA	NA	NA	BRCA1 positive	NA	cnLOH:2	Gain:3	Gain:3	cnLOH:2	Gain:3	Gain:4	Gain:3	cnLOH:2	Gain:3	cnLOH:2	Gain:3
Familial Breast	FBC030130	0.41	4.6	0.944	0.906	0.038	HR_deficient	BRCA1_type	0.999991	0.594014	0.118037	30	36	40	106	HRD	50-60	Female	3	Negative	Negative	Negative	yes	1	0	0	1	323	992	BRCA1 positive	c.5513T>A[15:16|12:30](BRCA1)	NA	NA	c.*10319_*10322delCTTG(RAD51D)	NA	BRCA1 positive	NA	Gain:3	Gain:3	cnLOH:2	Gain:3	Gain:4	Gain:3	Gain:3	Gain:3	Gain:4	Gain:3	cnLOH:2
Familial Breast	FBC016050	0.49	5.5333	0.788	0.05	0.738	HR_deficient	BRCA2_type	0.995719	0.152728	0.220957	6	25	24	55	HRD	60-70	Female	3	Positive	Positive	Negative	no	1	0	0	0	268	1031	BRCA2 positive	c.6405_6409delCTTAA[17:22|14:56](BRCA2)	NA	NA	NA	NA	BRCA2 positive	NA	Gain:4	cnLOH:2	Het:2	Gain:4	Gain:4	Gain:4	HighGain:7	Gain:3	Gain:4	Gain:4	cnLOH:2
Familial Breast	FBC050558	0.53	1.3	0	0	0	HR_proficient	none	0.0142413	0.153842	0.0943875	3	18	16	37	HRP	<40	Female	2	Positive	Positive	Negative	no	0	0	0	0	157	754	BRCA1/2 negative	NA	NA	NA	NA	NA	BRCA1/2 negative	NA	Gain:4	Gain:3	Gain:3	Gain:4	HighGain:12	Gain:4	Gain:4	Gain:4	HighGain:11	Gain:4	cnLOH:2
Familial Breast	FBC100739	0.41	4.0333	0.926	0.904	0.022	HR_deficient	BRCA1_type	0.99866	0.433676	0.095332	12	31	33	76	HRD	>70	Male	3	Positive	Positive	n/a	no	1	0	0	0	311	922	BRCA1/2 negative	NA	NA	NA	NA	A_DEL00376994_DEL_19262__BRCA1	BRCA1 positive	BRCA1.c.303T>A.Nonsense_Mutation	HighGain:8	Gain:4	Gain:4	HighGain:6	HighGain:11	HighGain:6	Gain:5	Gain:4	HighGain:11	HighGain:6	Gain:3
Familial Breast	FBC510118	0.59	4	0.978	0.526	0.452	HR_deficient	BRCA1_type	0.999923	0.391442	0.209294	13	25	29	67	HRD	60-70	Female	3	Negative	Negative	Negative	yes	1	0	0	0	155	1086	BRCA2 positive	c.5909C>A[22:14|18:34](BRCA2)	NA	NA	NA	NA	BRCA2 positive	NA	Del:1	Del:1	Gain:4	Het:2	Gain:4	cnLOH:2	Del:1	Del:1	Gain:4	Gain:5	cnLOH:2
Familial Breast	FBC030010	0.57	2.4333	0.986	0.034	0.952	HR_deficient	BRCA2_type	0.998547	0.368947	0.234136	17	24	29	70	HRD	40-50	Female	3	Positive	Positive	Negative	no	1	0	0	0	140	1062	BRCA1/2 negative	NA	NA	NA	NA	A_DEL00305108_DEL_10496_BRCA2_BRCA2	BRCA2 positive	NA	Het:2	Del:1	Del:1	Het:2	Gain:3	Del:1	Het:2	Het:2	Gain:3	Het:2	Del:1
Familial Breast	FBC070205	0.75	5.7666	0.796	0.72	0.076	HR_deficient	BRCA1_type	0.999648	0.0998262	0.0726083	21	21	22	64	HRD	<40	Female	3	Negative	Negative	Negative	yes	1	0	0	0	370	793	BRCA1 positive	c.5181_5182delAA[12:14|4:72](BRCA1)	NA	NA	NA	NA	BRCA1 positive	NA	Gain:3	Het:2	Del:1	Het:2	Gain:3	Het:2	Het:2	Del:1	Gain:3	cnLOH:2	Del:1
Familial Breast	FBC208006	0.65	2.5	0.942	0.892	0.05	HR_deficient	BRCA1_type	0.999942	0.486171	0.181749	32	34	20	86	HRD	<40	Female	3	Negative	Negative	Negative	yes	0	0	0	0	377	1157	BRCA1/2 negative	NA	NA	NA	NA	NA	BRCA1/2 negative	NA	cnLOH:2	Gain:4	cnLOH:2	Gain:3	Gain:5	HighGain:6	Gain:3	Gain:3	Gain:5	cnLOH:2	cnLOH:2
Familial Breast	FBC090326	0.46	3.1	0.942	0.912	0.03	HR_deficient	BRCA1_type	0.999948	0.410509	0.0765201	28	34	29	91	HRD	<40	Female	3	Negative	Negative	Negative	yes	0	0	1	1	306	1019	BRCA1 VUS	NA	NA	c.*404_*405delAA(BRCA1)	c.*7538G>T(PTEN)	NA	BRCA1 VUS	NA	Del:0	Gain:4	cnLOH:2	Gain:4	Gain:5	Gain:4	cnLOH:2	Gain:4	Gain:5	cnLOH:2	cnLOH:2
Familial Breast	FBC090590	0.7	1.1	0	0	0	HR_proficient	none	0.00217728	0.120627	0	4	3	7	14	HRP	>70	Female	1	Positive	Positive	Negative	no	0	0	0	0	149	699	BRCA1/2 negative	NA	NA	NA	NA	NA	BRCA1/2 negative	NA	Het:2	Het:2	Del:1	Het:2	Het:2	Het:2	Het:2	Het:2	Het:2	Het:2	Het:2
Familial Breast	FBC050018	0.51	1.3666	0.878	0.018	0.86	HR_deficient	BRCA2_type	0.988923	0.461008	0.146328	12	11	24	47	HRD	40-50	Female	2	Positive	Positive	Negative	no	2	0	0	0	322	1013	BRCA1/2 negative	NA	NA	NA	NA	A_DEL00305118_DEL_7958_BRCA2_BRCA2,A_DEL00305119_DEL_3577_BRCA2_BRCA2	BRCA2 positive	NA	Het:2	Del:1	Del:1	Del:1	Het:2	Het:2	Het:2	Het:2	Het:2	Het:2	Del:1
Familial Breast	FBC060031	0.85	2.8	0.94	0.922	0.018	HR_deficient	BRCA1_type	0.999952	0.478922	0.117475	19	34	21	74	HRD	>70	Female	3	Negative	Negative	Negative	yes	1	0	0	0	296	1089	BRCA1 positive	c.5266dupC[30:14|2:81](BRCA1)	NA	NA	NA	NA	BRCA1 positive	NA	Gain:4	Gain:4	cnLOH:2	Gain:4	Gain:4	HighGain:6	Gain:4	Gain:3	Gain:4	Gain:4	Gain:4
Familial Breast	FBC712007	0.77	4.9333	0.978	0.894	0.084	HR_deficient	BRCA1_type	0.999988	0.586394	0.219652	20	35	35	90	HRD	<40	Female	3	Negative	Negative	Negative	yes	1	0	0	0	169	1023	BRCA1 positive	c.181T>G[26:24|4:53](BRCA1)	NA	NA	NA	NA	BRCA1 positive	NA	cnLOH:2	Gain:3	cnLOH:2	Het:2	Gain:4	cnLOH:2	Gain:4	cnLOH:2	Gain:3	Gain:3	Gain:3
Familial Breast	FBC050467	0.65	2.1333	0.938	0.886	0.052	HR_deficient	BRCA1_type	0.999013	0.316253	0.196177	38	26	12	76	HRD	50-60	Female	3	Negative	Negative	Negative	yes	0	0	0	0	154	1017	BRCA1/2 negative	NA	NA	NA	NA	NA	BRCA1/2 negative	NA	cnLOH:2	Gain:5	Gain:3	Gain:4	HighGain:6	Gain:5	cnLOH:2	cnLOH:2	Gain:4	cnLOH:2	cnLOH:2
Familial Breast	FBC070474	0.67	1.6	0	0	0	HR_proficient	none	0.0157257	0.130975	0	12	11	14	37	HRP	40-50	Female	2	Negative	Negative	Positive	no	0	0	0	0	311	974	BRCA1/2 negative	NA	NA	NA	NA	NA	BRCA1/2 negative	NA	Del:1	Het:2	Het:2	Het:2	Del:1	cnLOH:2	Het:2	Het:2	Del:1	Del:1	Del:1
Familial Breast	FBC060450	0.75	1.0333	0	0	0	HR_proficient	none	0.000349732	0	0	9	10	8	27	HRP	60-70	Female	2	Positive	Negative	Negative	no	0	0	0	0	136	1073	BRCA1/2 negative	NA	NA	NA	NA	NA	BRCA1/2 negative	NA	Gain:4	Del:1	Del:1	Het:2	Gain:4	Het:2	Het:2	Del:1	Gain:4	Gain:3	Del:1
Familial Breast	FBC060776	0.58	2.5333	0.992	0.034	0.958	HR_deficient	BRCA2_type	0.998963	0.36768	0.306128	11	23	18	52	HRD	<40	Female	3	Positive	Negative	Negative	no	1	0	0	0	335	995	BRCA2 positive	c.5796_5797delTA[18:18|10:47](BRCA2)	NA	NA	NA	NA	BRCA2 positive	NA	HighGain:8	cnLOH:2	cnLOH:2	Gain:4	HighGain:10	Gain:4	Gain:4	Gain:4	HighGain:10	HighGain:8	Gain:4
Familial Breast	FBC060411	0.6	1.2333	0	0	0	HR_proficient	none	0.000661735	0	0.251857	8	22	14	44	HRP	40-50	Female	3	Positive	Negative	Positive	no	0	1	0	0	99	1087	Excluded	NA	c.4909+1G>A[19:20|12:33](ATM)	NA	NA	NA	Exclude	NA	Gain:3	cnLOH:2	cnLOH:2	Gain:3	Gain:5	Gain:3	Gain:4	Gain:4	Gain:5	Gain:3	cnLOH:2
Familial Breast	FBC060743	0.69	0.9666	0	0	0	HR_proficient	none	0.000337396	0	0	4	8	1	13	HRP	50-60	Female	2	Positive	Positive	Positive	no	0	0	0	1	340	1065	Excluded	NA	NA	NA	c.*13151T>C(RAD51D)	NA	Exclude	NA	Het:2	Het:2	Del:1	Het:2	Het:2	Del:1	Gain:4	Het:2	Het:2	Het:2	Het:2
Familial Breast	FBC070266	0.53	1.4333	0.926	0.016	0.91	HR_deficient	BRCA2_type	0.979251	0.368418	0.135192	8	21	13	42	HRD	<40	Female	3	Positive	Negative	n/a	no	1	0	0	0	343	945	BRCA2 positive	c.755_758delACAG[7:9|7:37](BRCA2)	NA	NA	NA	NA	BRCA2 positive	ATM.c.3884T>G.Missense_Mutation	Gain:4	cnLOH:2	cnLOH:2	Gain:4	HighGain:8	Gain:4	Gain:4	Gain:4	HighGain:8	Gain:4	cnLOH:2
Familial Breast	FBC050003	0.69	1.4666	0	0	0	HR_proficient	none	0.0195291	0.13226	0.140178	13	11	11	35	HRP	50-60	Female	3	Positive	Positive	Negative	no	0	0	0	0	340	912	BRCA1/2 negative	NA	NA	NA	NA	NA	BRCA1/2 negative	NA	Gain:3	Het:2	Het:2	Het:2	Gain:3	Het:2	Het:2	Het:2	Gain:3	Het:2	Del:1
Familial Breast	FBC013587	0.69	2.4666	0.882	0.096	0.786	HR_deficient	BRCA2_type	0.99747	0.399829	0.127495	11	14	15	40	HRD	50-60	Female	2	Positive	Positive	Negative	no	1	0	1	0	352	1094	BRCA2 positive	c.2808_2811delACAA[14:16|12:28](BRCA2)	NA	c.*1874G>T(BRCA1)	NA	NA	BRCA2 positive	NA	Het:2	Del:1	Del:1	Het:2	Het:2	Gain:3	Het:2	Het:2	Het:2	Del:1	Del:1
Familial Breast	FBC020444	0.49	1.5666	0.934	0.012	0.922	HR_deficient	BRCA2_type	0.991097	0.224478	0.233284	11	17	17	45	HRD	<40	Female	2	Positive	Positive	Negative	no	1	0	0	0	344	1100	BRCA2 positive	c.250C>T[18:19|20:36](BRCA2)	NA	NA	NA	NA	BRCA2 positive	NA	Gain:4	Del:1	Del:1	Het:2	HighGain:6	Het:2	Het:2	Del:1	HighGain:6	Het:2	Del:1
Familial Breast	FBC112021	0.42	2.2333	0.938	0.886	0.052	HR_deficient	BRCA1_type	0.999878	0.532508	0	18	32	30	80	HRD	40-50	Female	3	Negative	Negative	Negative	yes	1	0	0	0	160	1142	BRCA1 positive	c.4523G>A[19:13|16:44](BRCA1)	NA	NA	NA	NA	BRCA1 positive	NA	Gain:4	Gain:3	cnLOH:2	Gain:3	Gain:4	Gain:3	Gain:4	Gain:4	Gain:4	Gain:4	Gain:4
Familial Breast	FBC020030	0.62	5.4666	0.928	0.89	0.038	HR_deficient	BRCA1_type	0.99997	0.483449	0.197538	20	35	32	87	HRD	40-50	Female	3	Negative	Negative	Negative	yes	1	2	0	1	310	987	Excluded	NA	c.-432G>T[-1:-1|-1:-1](PTEN);c.-1111G>T[-1:-1|-1:-1](TP53)	NA	c.-4751G>A(BARD1)	A_DEL00377012_DEL_1405_BRCA1_BRCA1	Exclude	NA	Gain:3	Gain:3	cnLOH:2	Gain:3	Gain:4	Gain:4	cnLOH:2	HighGain:6	Gain:4	cnLOH:2	Gain:3
Familial Breast	FBC020675	0.69	2.3333	0.938	0.906	0.032	HR_deficient	BRCA1_type	0.998384	0.491743	0.0990391	24	28	20	72	HRD	<40	Female	3	Negative	Negative	Negative	yes	1	0	0	0	290	1055	BRCA1 positive	c.5212G>A[16:19|9:30](BRCA1)	NA	NA	NA	NA	BRCA1 positive	NA	Del:1	Het:2	Del:1	Het:2	Del:1	Del:1	Del:1	Het:2	Del:1	Del:1	Del:1
Familial Breast	FBC020091	0.42	2.9	0.886	0.82	0.066	HR_deficient	BRCA1_type	0.999893	0.454907	0	29	29	20	78	HRD	40-50	Female	3	Negative	Negative	Negative	yes	1	0	0	1	137	938	BRCA1 positive	c.5503C>T[15:15|18:24](BRCA1)	NA	NA	c.-1428T>C(BARD1)	NA	BRCA1 positive	NA	Del:1	Del:1	Het:2	Del:1	Del:1	Het:2	Del:1	Het:2	Del:1	Del:1	Del:1
Familial Breast	FBC020021	0.42	1.8	0.89	0.812	0.078	HR_deficient	BRCA1_type	0.999428	0.519633	0.107859	21	30	25	76	HRD	60-70	Female	3	n/a	n/a	n/a	n/a	0	0	0	0	295	1039	BRCA1/2 negative	NA	NA	NA	NA	NA	BRCA1/2 negative	NA	Gain:4	cnLOH:2	Gain:5	Gain:4	Gain:4	Gain:4	Gain:3	cnLOH:2	Gain:4	Gain:4	Gain:4
Familial Breast	FBC060116	0.62	3.8333	0.978	0.906	0.072	HR_deficient	BRCA1_type	0.999979	0.374917	0.277911	21	31	30	82	HRD	50-60	Female	3	Negative	Negative	n/a	n/a	0	0	0	0	151	934	BRCA1/2 negative	NA	NA	NA	NA	NA	BRCA1/2 negative	NA	Gain:4	Gain:5	Gain:3	Gain:4	Gain:5	Gain:3	Gain:3	Gain:3	Gain:4	Gain:4	cnLOH:2
Familial Breast	FBC070086	0.47	1.0666	0	0	0	HR_proficient	none	0.0173296	0.165026	0	18	21	5	44	HRP	<40	Female	3	Positive	Positive	Negative	no	0	0	0	0	303	858	BRCA1/2 negative	NA	NA	NA	NA	NA	BRCA1/2 negative	NA	Gain:3	Gain:5	Gain:3	cnLOH:2	Gain:3	HighGain:12	Gain:3	Gain:3	Gain:3	Del:1	Gain:3
Familial Breast	FBC212009	0.77	6.4	0.85	0.016	0.834	HR_deficient	BRCA2_type	0.998803	0.174182	0.34137	14	21	24	59	HRD	>70	Female	3	Positive	Positive	Negative	no	1	0	0	0	308	1127	BRCA2 positive	c.538_539dupAT[20:18|6:85](BRCA2)	NA	NA	NA	NA	BRCA2 positive	NA	Gain:4	Gain:4	cnLOH:2	Gain:4	HighGain:6	Gain:4	Gain:4	Gain:4	HighGain:6	Gain:4	cnLOH:2
Familial Breast	FBC110004	0.46	1.7	0.884	0.838	0.046	HR_deficient	BRCA1_type	0.998303	0.495912	0	17	25	21	63	HRD	40-50	Female	3	Positive	Negative	Negative	no	1	0	0	0	348	1164	BRCA1 positive	c.1961delA[9:17|17:40](BRCA1)	NA	NA	NA	NA	BRCA1 positive	NA	cnLOH:2	Del:1	Del:1	Het:2	cnLOH:2	Het:2	Het:2	Het:2	cnLOH:2	Del:1	Del:1
Familial Breast	FBC050979	0.71	0.7333	0	0	0	HR_proficient	none	4.18719e-05	0	0	2	9	0	11	HRP	60-70	Female	2	n/a	n/a	n/a	n/a	0	0	0	0	288	1032	BRCA1/2 negative	NA	NA	NA	NA	NA	BRCA1/2 negative	NA	Het:2	Het:2	Het:2	Het:2	Het:2	Het:2	Het:2	Het:2	Het:2	Het:2	Het:2
Familial Breast	FBC060097	0.38	4.1	0.976	0.956	0.02	HR_deficient	BRCA1_type	0.999509	0.37283	0.267527	17	30	19	66	HRD	40-50	Female	3	Positive	Positive	Positive	no	1	0	0	0	138	1095	BRCA1/2 negative	NA	NA	NA	NA	A_DEL00377016_DEL_9667_BRCA1_BRCA1	BRCA1 positive	CHEK2.c.1400A>T.Missense_Mutation	Del:1	Gain:3	Gain:4	Gain:3	Gain:3	cnLOH:2	Gain:3	Het:2	Het:2	Gain:3	Del:1
Familial Breast	FBC108061	0.38	2.4	0.864	0.788	0.076	HR_deficient	BRCA1_type	0.999986	0.448517	0	25	23	18	66	HRD	40-50	Female	3	Negative	Negative	Negative	yes	1	0	0	0	282	892	BRCA1 positive	c.5194-12G>A[19:19|28:32](BRCA1)	NA	NA	NA	NA	BRCA1 positive	NA	Del:1	Het:2	Del:1	cnLOH:2	Del:1	Del:1	Het:2	Del:0	Del:1	Del:1	Del:1
Familial Breast	FBC106021	0.37	2.8	1	0	1	HR_deficient	BRCA2_type	0.998551	0.426905	0.254301	22	28	23	73	HRD	<40	Female	3	Positive	Positive	Negative	no	1	0	1	0	153	1119	BRCA2 positive	c.631+2T>G[17:15|23:43](BRCA2)	NA	c.8588_8590dupAAG(BRCA2)	NA	NA	BRCA2 positive	NA	Gain:4	cnLOH:2	Gain:4	cnLOH:2	HighGain:6	Gain:4	Gain:4	Del:0	HighGain:6	Gain:4	Gain:4
Familial Breast	FBC070021	0.4	2.4	0.99	0.002	0.988	HR_deficient	BRCA2_type	0.995025	0.292571	0.21422	10	14	28	52	HRD	40-50	Female	2	Positive	Positive	Negative	no	1	1	0	0	309	1122	Excluded	c.6275_6276delTT[15:15|17:41](BRCA2)	c.-4017C>A[](PALB2)	NA	NA	NA	Exclude	NA	Gain:3	cnLOH:2	Gain:3	cnLOH:2	Gain:3	Het:2	Gain:4	cnLOH:2	Gain:3	Gain:3	cnLOH:2
Familial Breast	FBC020187	0.46	4.5666	0.898	0.622	0.276	HR_deficient	BRCA1_type	0.999909	0.546155	0.138737	19	30	29	78	HRD	50-60	Female	3	Negative	Negative	Negative	yes	1	0	0	0	180	1095	BRCA1 positive	c.3756_3759delGTCT[14:24|14:41](BRCA1)	NA	NA	NA	NA	BRCA1 positive	NA	cnLOH:2	cnLOH:2	Gain:4	Gain:3	Gain:4	Gain:3	HighGain:7	Gain:3	cnLOH:2	cnLOH:2	Gain:5
Familial Breast	FBC050727	0.76	0.8666	0	0	0	HR_proficient	none	0.00256063	0.119182	0	4	2	1	7	HRP	>70	Female	1	Positive	Positive	Negative	no	0	0	0	0	273	784	BRCA1/2 negative	NA	NA	NA	NA	NA	BRCA1/2 negative	NA	Het:2	Het:2	Het:2	Het:2	Het:2	Het:2	Het:2	Het:2	Het:2	Het:2	Het:2
Familial Breast	FBC110062	0.44	2.2666	0.926	0.884	0.042	HR_deficient	BRCA1_type	0.996463	0.439715	0.102621	13	19	18	50	HRD	<40	Female	3	Negative	Positive	Negative	no	1	0	0	0	279	1135	BRCA1 positive	c.2641G>T[13:13|16:35](BRCA1)	NA	NA	NA	NA	BRCA1 positive	NA	Del:1	Del:1	Del:1	Het:2	Del:1	Het:2	Het:2	Del:1	Del:1	Del:1	Del:1
Familial Breast	FBC051074	0.63	1.0333	0.984	0.004	0.98	HR_deficient	BRCA2_type	0.991173	0.34536	0.174022	14	22	23	59	HRD	40-50	Female	2	Positive	Positive	Negative	no	1	0	0	0	344	1181	BRCA2 positive	c.7934delG[17:20|9:43](BRCA2)	NA	NA	NA	NA	BRCA2 positive	NA	Gain:4	cnLOH:2	Gain:3	Gain:4	HighGain:6	Gain:3	Gain:4	cnLOH:2	HighGain:6	Gain:4	cnLOH:2
Familial Breast	FBC071015	0.88	1.8	0.95	0.898	0.052	HR_deficient	BRCA1_type	0.993223	0.23221	0.23943	10	14	19	43	HRD	60-70	Male	2	Negative	Negative	Positive	no	1	0	0	1	151	1052	BRCA1 positive	c.2679_2682delGAAA[25:17|3:65](BRCA1)	NA	NA	c.-3561C>G(CHEK2)	NA	BRCA1 positive	NA	cnLOH:2	Del:1	Del:1	Het:2	Gain:5	Del:1	Het:2	Het:2	Gain:4	cnLOH:2	Het:2
TCGA-BRCA	TCGA-B6-A0IQ	0.58	1.0666	0.674	0.282	0.392	HR_deficient	BRCA2_type	0.854427	0.378393	0	14	24	28	66	HRD	40-50	Female	NA	Negative	Negative	n/a	n/a	0	0	0	0	75	1024	BRCA1/2 negative	NA	NA	NA	NA	NA	BRCA1/2 negative	NA	cnLOH:2	Del:1	Het:2	Gain:3	cnLOH:2	cnLOH:2	Gain:3	Het:2	cnLOH:2	cnLOH:2	cnLOH:2
TCGA-BRCA	TCGA-AN-A0AT	0.49	4.0333	0.94	0.922	0.018	HR_deficient	BRCA1_type	0.999961	0.493847	0.177537	23	31	24	78	HRD	60-70	Female	NA	Negative	Negative	Negative	yes	0	0	0	0	305	1077	BRCA1/2 negative	NA	NA	NA	NA	NA	BRCA1/2 negative	BRCA2.c.7948G>C.Missense_Mutation	Gain:3	Gain:4	cnLOH:2	Gain:4	Gain:4	Gain:4	cnLOH:2	Del:0	Gain:4	cnLOH:2	cnLOH:2
TCGA-BRCA	TCGA-A2-A0D1	0.78	1.2333	0	0	0	HR_proficient	none	0.000648152	0	0	12	13	7	32	HRP	>70	Female	NA	Negative	Negative	Positive	no	0	0	1	0	145	959	BRCA1 VUS	NA	NA	c.*4568C>G(BRCA1)	NA	NA	BRCA1 VUS	NA	cnLOH:2	cnLOH:2	Gain:4	Gain:4	cnLOH:2	Gain:4	Gain:4	Gain:4	HighGain:7	cnLOH:2	cnLOH:2
TCGA-BRCA	TCGA-B6-A0RE	0.56	NA	0.012	0.004	0.008	HR_proficient	none	0.56611	0.282662	0.118517	13	29	18	60	HRP	60-70	Female	NA	Negative	Negative	n/a	n/a	0	1	0	0	293	894	Excluded	NA	c.746G>A[11:12|3:15](RAD51C)	NA	NA	NA	Excluded	NA	Gain:3	cnLOH:2	Gain:4	Gain:4	HighGain:6	Gain:4	Gain:3	Gain:3	Gain:3	Gain:3	Gain:3
TCGA-BRCA	TCGA-E2-A15E	0.65	1.1666	0	0	0	HR_proficient	none	0.0172633	0.118502	0.0958887	11	21	7	39	HRP	40-50	Female	NA	Positive	Positive	n/a	no	0	0	0	0	129	1011	BRCA1/2 negative	NA	NA	NA	NA	NA	BRCA1/2 negative	NA	Gain:3	Gain:4	Gain:3	cnLOH:2	Gain:3	cnLOH:2	Gain:4	Gain:4	Gain:3	Gain:3	cnLOH:2
TCGA-BRCA	TCGA-BH-A0DG	0.43	1.0333	0	0	0	HR_proficient	none	0.00155581	0.126198	0	4	9	8	21	HRP	<40	Female	NA	Positive	Negative	Negative	no	0	0	0	0	218	1143	BRCA1/2 negative	NA	NA	NA	NA	NA	BRCA1/2 negative	NA	Del:1	Het:2	Del:1	Het:2	Del:1	Het:2	Het:2	Het:2	HighGain:10	Het:2	Het:2
TCGA-BRCA	TCGA-D8-A27H	0.62	4.1666	0.89	0.842	0.048	HR_deficient	BRCA1_type	0.999862	0.448957	0.10213	19	28	28	75	HRD	>70	Female	NA	Negative	Negative	Negative	yes	0	0	1	0	320	826	BRCA1 VUS	NA	NA	c.-1044C>T(BRCA1)	NA	NA	BRCA1 VUS	NA	cnLOH:2	Gain:4	HighGain:6	HighGain:8	HighGain:6	Gain:4	Gain:4	Gain:4	HighGain:6	cnLOH:2	cnLOH:2
TCGA-BRCA	TCGA-AO-A03L	0.47	0.7666	0	0	0	HR_proficient	none	0.0161127	0.115749	0	15	25	9	49	HRP	<40	Female	NA	Positive	Positive	Positive	no	0	0	0	0	298	1034	BRCA1/2 negative	NA	NA	NA	NA	NA	BRCA1/2 negative	NA	cnLOH:2	cnLOH:2	cnLOH:2	Gain:3	Gain:5	cnLOH:2	Gain:4	Gain:3	Gain:4	cnLOH:2	cnLOH:2
TCGA-BRCA	TCGA-D8-A27F	0.66	2.2666	0.97	0.854	0.116	HR_deficient	BRCA1_type	0.999818	0.402472	0.230521	30	27	26	83	HRD	40-50	Female	NA	Negative	Negative	Negative	yes	0	0	0	0	348	783	BRCA1/2 negative	NA	NA	NA	NA	NA	BRCA1/2 negative	NA	cnLOH:2	cnLOH:2	Gain:4	cnLOH:2	cnLOH:2	HighGain:6	Gain:4	cnLOH:2	cnLOH:2	cnLOH:2	Gain:4
TCGA-BRCA	TCGA-A8-A09I	0.6	3.7333	0	0	0	HR_proficient	none	0.0185847	0	0.107352	8	22	11	41	HRP	>70	Female	NA	Positive	Positive	Positive	no	0	0	0	1	126	876	Excluded	NA	NA	NA	c.1141-496A>C(BRIP1)	NA	Excluded	RAD51C.c.1078G>C.Missense_Mutation	cnLOH:2	Gain:3	cnLOH:2	Gain:4	Gain:5	Gain:4	Gain:4	Gain:4	HighGain:18	HighGain:9	cnLOH:2
TCGA-BRCA	TCGA-A2-A3Y0	0.55	4.9666	0.94	0.058	0.882	HR_deficient	BRCA2_type	0.999101	0.515691	0.0973971	14	29	35	78	HRD	50-60	Female	NA	Positive	Negative	Negative	no	0	0	0	0	328	1105	BRCA1/2 negative	NA	NA	NA	NA	NA	BRCA1/2 negative	NA	Del:1	Del:1	cnLOH:2	Het:2	cnLOH:2	Del:1	Het:2	Del:0	cnLOH:2	Del:1	Del:1
TCGA-BRCA	TCGA-E2-A15K	0.7	2.5	0	0	0	HR_proficient	none	8.40693e-05	0	0	2	6	4	12	HRP	50-60	Female	NA	Positive	Positive	n/a	no	0	0	0	2	301	826	Excluded	NA	NA	NA	c.*3169A>G(RAD51C);c.*3196A>G(RAD51C)	NA	Excluded	NA	Het:2	Het:2	Del:1	Het:2	Het:2	Het:2	Gain:4	Het:2	Het:2	Het:2	Het:2
TCGA-BRCA	TCGA-BH-A0B3	0.48	0.9666	0.296	0.296	0	HR_proficient	none	0.944122	0.243209	0	29	30	19	78	Inconsistent	50-60	Female	NA	Negative	Negative	Negative	yes	0	2	0	0	167	923	Excluded	NA	c.2466+4A>C[26:15|24:36](ATM);c.7209_7210insACAACCAATT[](ATM)	NA	NA	NA	Excluded	NA	cnLOH:2	cnLOH:2	Het:2	Del:1	cnLOH:2	Het:2	Gain:3	Del:1	cnLOH:2	cnLOH:2	cnLOH:2
TCGA-BRCA	TCGA-AR-A2LK	0.77	1.3	0	0	0	HR_proficient	none	0.000103214	0	0.0970749	5	6	0	11	HRP	60-70	Female	NA	Positive	Positive	n/a	no	0	0	0	0	264	927	BRCA1/2 negative	NA	NA	NA	NA	NA	BRCA1/2 negative	NA	Gain:4	Het:2	cnLOH:2	cnLOH:2	Gain:4	Het:2	Gain:5	Het:2	Gain:4	Gain:4	Gain:3
TCGA-BRCA	TCGA-E2-A1LK	0.73	1.3333	0	0	0	HR_proficient	none	0.00158506	0	0	9	21	13	43	HRP	>70	Female	NA	Negative	Negative	n/a	n/a	0	0	0	0	219	1114	BRCA1/2 negative	NA	NA	NA	NA	NA	BRCA1/2 negative	NA	Gain:5	cnLOH:2	HighGain:6	Het:2	Gain:5	Gain:3	Gain:4	Gain:3	Gain:5	Gain:5	Gain:4
TCGA-BRCA	TCGA-BH-A0EA	0.53	0.8	0	0	0	HR_proficient	none	3.90032e-05	0	0	1	3	1	5	HRP	>70	Female	NA	Positive	Positive	Negative	no	0	0	0	0	133	995	BRCA1/2 negative	NA	NA	NA	NA	NA	BRCA1/2 negative	NA	Het:2	Het:2	Het:2	Het:2	Het:2	Het:2	Gain:3	Het:2	Het:2	Het:2	Het:2
TCGA-BRCA	TCGA-BH-A0E0	0.57	0.8333	0	0	0	HR_proficient	none	0.0196667	0.22632	0.11121	13	20	10	43	HRP	<40	Female	NA	Negative	Negative	Negative	yes	0	0	0	0	320	809	BRCA1/2 negative	NA	NA	NA	NA	NA	BRCA1/2 negative	NA	cnLOH:2	cnLOH:2	Gain:5	cnLOH:2	cnLOH:2	cnLOH:2	cnLOH:2	Gain:3	cnLOH:2	cnLOH:2	cnLOH:2
TCGA-BRCA	TCGA-A8-A08S	0.86	1.3666	0	0	0	HR_proficient	none	0.000394718	0	0	5	11	2	18	HRP	>70	Female	NA	Positive	Positive	Positive	no	0	0	0	0	305	823	BRCA1/2 negative	NA	NA	NA	NA	NA	BRCA1/2 negative	NA	cnLOH:2	Het:2	Del:1	Het:2	cnLOH:2	Het:2	Gain:3	Het:2	cnLOH:2	cnLOH:2	Del:1
TCGA-BRCA	TCGA-A8-A09X	0.38	1.6333	0	0	0	HR_proficient	none	8.65888e-05	0	0	3	21	10	34	HRP	60-70	Female	NA	Negative	Negative	Negative	yes	0	0	0	0	167	712	BRCA1/2 negative	NA	NA	NA	NA	NA	BRCA1/2 negative	NA	cnLOH:2	Het:2	Gain:3	Gain:3	Gain:4	Gain:3	Gain:4	cnLOH:2	Gain:4	cnLOH:2	cnLOH:2
TCGA-BRCA	TCGA-E2-A1LL	0.45	1.7666	0	0	0	HR_proficient	none	0.472431	0.109389	0.268167	14	21	18	53	HRP	>70	Female	NA	Negative	Negative	Negative	yes	0	0	0	0	253	976	BRCA1/2 negative	NA	NA	NA	NA	NA	BRCA1/2 negative	NA	cnLOH:2	cnLOH:2	Het:2	Gain:3	cnLOH:2	Gain:4	Gain:4	Gain:3	cnLOH:2	cnLOH:2	cnLOH:2
TCGA-BRCA	TCGA-B6-A0IJ	0.43	3.8333	0.768	0.238	0.53	HR_deficient	BRCA2_type	0.955388	0.411457	0.134918	23	33	15	71	HRD	40-50	Female	NA	Positive	Positive	n/a	no	0	0	0	0	275	950	BRCA1/2 negative	NA	NA	NA	NA	NA	BRCA1/2 negative	NA	cnLOH:2	Gain:4	cnLOH:2	Gain:4	cnLOH:2	Gain:4	Het:2	cnLOH:2	cnLOH:2	Del:1	cnLOH:2
TCGA-BRCA	TCGA-A2-A3KC	0.34	1.0666	0	0	0	HR_proficient	none	0.000189253	0	0.111687	3	5	3	11	HRP	50-60	Female	NA	Positive	Positive	n/a	no	0	0	0	0	168	1152	BRCA1/2 negative	NA	NA	NA	NA	NA	BRCA1/2 negative	NA	Gain:4	Gain:4	cnLOH:2	Gain:4	Gain:4	Gain:4	Gain:4	Gain:4	Gain:4	Gain:4	Gain:4
TCGA-BRCA	TCGA-A2-A0D0	0.65	1.7666	0.806	0.468	0.338	HR_deficient	BRCA1_type	0.998737	0.573487	0	19	29	26	74	HRD	60-70	Female	NA	Negative	Negative	Negative	yes	0	1	0	0	237	830	Excluded	NA	c.263+2T>G[-1:-1|-1:-1](RAD51D)	NA	NA	NA	Excluded	NA	cnLOH:2	Het:2	Gain:4	Het:2	cnLOH:2	cnLOH:2	cnLOH:2	Het:2	cnLOH:2	cnLOH:2	cnLOH:2
TCGA-BRCA	TCGA-B6-A0I2	0.45	1.6	0.002	0.002	0	HR_proficient	none	0.0351553	0.220445	0	15	21	10	46	HRP	40-50	Female	NA	n/a	n/a	n/a	n/a	0	0	0	0	146	910	BRCA1/2 negative	NA	NA	NA	NA	NA	BRCA1/2 negative	NA	cnLOH:2	cnLOH:2	cnLOH:2	cnLOH:2	cnLOH:2	cnLOH:2	Gain:4	cnLOH:2	cnLOH:2	cnLOH:2	cnLOH:2
TCGA-BRCA	TCGA-EW-A1P8	0.68	1.0333	0.004	0.002	0.002	HR_proficient	none	0.0130426	0.214822	0	15	16	10	41	HRP	50-60	Female	NA	Negative	Negative	Negative	yes	0	0	0	0	137	895	BRCA1/2 negative	NA	NA	NA	NA	NA	BRCA1/2 negative	NA	Del:1	Del:1	Het:2	Del:1	Del:1	Del:1	Het:2	Del:1	Del:1	Del:1	Del:1
TCGA-BRCA	TCGA-A8-A092	0.73	2.6666	0	0	0	HR_proficient	none	0.0826368	0.0741492	0	8	16	11	35	HRP	40-50	Female	NA	Positive	Positive	Negative	no	0	0	0	0	263	998	BRCA1/2 negative	NA	NA	NA	NA	NA	BRCA1/2 negative	NA	HighGain:6	Het:2	Gain:3	Het:2	HighGain:6	Gain:3	Gain:4	Gain:4	HighGain:7	Gain:5	cnLOH:2
TCGA-BRCA	TCGA-A2-A259	0.29	0.9	0.004	0	0.004	HR_proficient	none	0.000145643	0	0	2	4	6	12	HRP	>70	Female	NA	Positive	Positive	Negative	no	0	0	0	0	348	1099	BRCA1/2 negative	NA	NA	NA	NA	NA	BRCA1/2 negative	NA	Het:2	Gain:4	Gain:4	Gain:4	HighGain:6	Gain:4	HighGain:10	Gain:4	HighGain:6	HighGain:6	HighGain:6
TCGA-BRCA	TCGA-C8-A12L	0.49	2.6666	0.95	0.914	0.036	HR_deficient	BRCA1_type	0.999978	0.358391	0	29	33	29	91	HRD	60-70	Female	NA	Negative	Negative	n/a	n/a	0	0	0	0	235	1010	BRCA1/2 negative	NA	NA	NA	NA	NA	BRCA1/2 negative	NA	Gain:3	cnLOH:2	Gain:4	Gain:5	Gain:4	Gain:4	Gain:4	cnLOH:2	Gain:4	Gain:4	cnLOH:2
TCGA-BRCA	TCGA-AO-A0JM	0.57	1.4	0	0	0	HR_proficient	none	0.00560064	0.131404	0	10	21	17	48	HRP	40-50	Female	NA	Positive	Positive	Positive	no	0	0	0	0	300	727	BRCA1/2 negative	NA	NA	NA	NA	NA	BRCA1/2 negative	ATM.c.8977C>T.Nonsense_Mutation	cnLOH:2	cnLOH:2	Gain:3	Gain:3	HighGain:14	Gain:3	Gain:4	Gain:3	HighGain:11	Gain:3	cnLOH:2
TCGA-BRCA	TCGA-AN-A04D	0.92	3.1333	0.992	0.022	0.97	HR_deficient	BRCA2_type	0.996465	0.43885	0.112061	12	23	25	60	HRD	50-60	Female	NA	Negative	Negative	Negative	yes	0	0	0	0	253	911	BRCA1/2 negative	NA	NA	NA	NA	NA	BRCA1/2 negative	NA	Het:2	Del:0	Het:2	Het:2	Gain:3	Het:2	Het:2	Het:2	Gain:3	Het:2	Del:1
TCGA-BRCA	TCGA-B6-A0RT	1	NA	0.008	0.002	0.006	HR_proficient	none	0.0505699	0.32719	0.127272	0	2	1	3	HRP	<40	Female	NA	Negative	Negative	n/a	n/a	0	0	0	0	259	873	BRCA1/2 negative	NA	NA	NA	NA	NA	BRCA1/2 negative	NA	Het:2	Het:2	Het:2	Het:2	Het:2	Het:2	Het:2	Het:2	Het:2	Het:2	Het:2
TCGA-BRCA	TCGA-EW-A1PH	0.76	1.5666	0	0	0	HR_proficient	none	0.191395	0.244757	0	10	24	19	53	HRP	50-60	Female	NA	Negative	Negative	Negative	yes	0	0	0	0	175	846	BRCA1/2 negative	NA	NA	NA	NA	NA	BRCA1/2 negative	NA	Gain:3	Gain:3	Gain:3	Het:2	Gain:4	Het:2	Het:2	Gain:3	Gain:4	Het:2	Gain:3
TCGA-BRCA	TCGA-B6-A0X5	0.89	1.5	0	0	0	HR_proficient	none	0.00228717	0.11463	0	2	1	0	3	HRP	60-70	Female	NA	Positive	Positive	n/a	no	0	0	0	0	163	754	BRCA1/2 negative	NA	NA	NA	NA	NA	BRCA1/2 negative	NA	Het:2	Del:1	Het:2	Het:2	Het:2	Het:2	Het:2	Het:2	Het:2	Het:2	Het:2
TCGA-BRCA	TCGA-A2-A3XX	0.55	1.1	0	0	0	HR_proficient	none	0.00024524	0	0	10	11	4	25	HRP	40-50	Female	NA	Negative	Negative	Negative	yes	0	0	0	0	190	1102	BRCA1/2 negative	NA	NA	NA	NA	NA	BRCA1/2 negative	NA	Gain:3	Het:2	Het:2	Gain:3	Gain:3	Gain:3	Gain:4	Gain:3	Gain:3	Gain:3	Gain:3
TCGA-BRCA	TCGA-E2-A15H	0.68	0.9	0	0	0	HR_proficient	none	0.000811527	0	0	8	8	4	20	HRP	<40	Female	NA	Positive	Positive	n/a	no	0	0	0	0	132	931	BRCA1/2 negative	NA	NA	NA	NA	NA	BRCA1/2 negative	NA	Del:1	Het:2	Het:2	Het:2	Het:2	Del:1	Het:2	Het:2	Gain:4	Del:1	Del:1
TCGA-BRCA	TCGA-A8-A07I	0.71	1.7666	0	0	0	HR_proficient	none	0.00576786	0.100268	0	10	11	6	27	HRP	60-70	Female	NA	Positive	Negative	Positive	no	0	0	0	0	306	1018	BRCA1/2 negative	NA	NA	NA	NA	NA	BRCA1/2 negative	BRCA2.c.4063G>T.Missense_Mutation	Del:1	Del:1	Del:1	Het:2	HighGain:6	Del:1	Het:2	Het:2	HighGain:7	Gain:3	Del:1
TCGA-BRCA	TCGA-BH-A0B9	0.58	1.0333	0.002	0.002	0	HR_proficient	none	0.30043	0.24256	0.0981089	19	13	20	52	HRP	40-50	Female	NA	Negative	Negative	Negative	yes	0	0	0	0	308	985	BRCA1/2 negative	NA	NA	NA	NA	NA	BRCA1/2 negative	NA	Del:1	Del:1	Het:2	Het:2	cnLOH:2	Del:1	Gain:3	Het:2	cnLOH:2	Del:1	Del:1
TCGA-BRCA	TCGA-BH-A0BW	0.56	3.1	0.702	0.086	0.616	HR_deficient	BRCA2_type	0.964871	0.240052	0.269085	18	22	21	61	HRD	>70	Female	NA	Negative	Negative	n/a	n/a	0	0	0	0	357	1060	BRCA1/2 negative	NA	NA	NA	NA	NA	BRCA1/2 negative	NA	cnLOH:2	Del:1	Het:2	Het:2	Gain:3	Het:2	Het:2	Del:1	Gain:3	Gain:3	Del:1
TCGA-BRCA	TCGA-EW-A1J5	0.46	13.9	0	0	0	HR_proficient	none	0.000308236	0	0	9	13	12	34	HRP	50-60	Female	NA	Positive	Positive	Negative	no	0	0	0	0	276	1030	BRCA1/2 negative	NA	NA	NA	NA	NA	BRCA1/2 negative	NA	HighGain:6	Gain:4	cnLOH:2	Gain:4	HighGain:6	Gain:4	Gain:4	Gain:4	HighGain:6	HighGain:6	cnLOH:2
TCGA-BRCA	TCGA-B6-A0I1	0.68	1.9666	0.002	0.002	0	HR_proficient	none	0.0436428	0.142405	0	12	17	18	47	HRP	>70	Female	NA	Negative	Negative	n/a	n/a	0	0	0	0	240	1240	BRCA1/2 negative	NA	NA	NA	NA	NA	BRCA1/2 negative	NA	Gain:4	cnLOH:2	Gain:4	Gain:3	Gain:4	Gain:4	Gain:4	cnLOH:2	Gain:4	HighGain:6	Gain:4
TCGA-BRCA	TCGA-A7-A26G	0.38	1.7666	0.006	0.006	0	HR_proficient	none	0.0200672	0.430645	0	14	20	17	51	HRP	50-60	Female	NA	Negative	Negative	Negative	yes	0	0	0	1	208	1157	Excluded	NA	NA	NA	c.*332A>C(PALB2)	NA	Excluded	NA	Del:1	cnLOH:2	Gain:5	Het:2	cnLOH:2	Het:2	Het:2	Del:1	cnLOH:2	Del:1	Del:1
TCGA-BRCA	TCGA-AR-A1AY	0.79	1.7333	0	0	0	HR_proficient	none	0.173866	0.223909	0	14	14	13	41	HRP	60-70	Female	NA	Negative	Negative	Negative	yes	0	0	0	0	276	959	BRCA1/2 negative	NA	NA	NA	NA	NA	BRCA1/2 negative	NA	Del:1	Del:1	Het:2	Del:1	Del:1	cnLOH:2	Het:2	Del:0	Del:1	Del:1	Del:1
TCGA-BRCA	TCGA-E2-A14X	0.37	0.9333	0	0	0	HR_proficient	none	0.00566096	0.121372	0	3	13	5	21	HRP	50-60	Female	NA	Negative	Negative	Negative	yes	0	0	0	0	323	936	BRCA1/2 negative	NA	NA	NA	NA	NA	BRCA1/2 negative	NA	cnLOH:2	Gain:4	Gain:4	cnLOH:2	cnLOH:2	HighGain:6	Gain:4	Gain:3	cnLOH:2	cnLOH:2	cnLOH:2
TCGA-BRCA	TCGA-GM-A3XL	0.6	2.9	0.838	0.774	0.064	HR_deficient	BRCA1_type	0.999593	0.428429	0	19	27	35	81	HRD	40-50	Female	NA	Negative	Negative	n/a	n/a	0	0	1	0	199	1294	BRCA1 VUS	NA	NA	c.*2013A>G(BRCA1)	NA	NA	BRCA1 VUS	NA	cnLOH:2	Het:2	cnLOH:2	Gain:3	Gain:3	Gain:3	Het:2	Del:0	cnLOH:2	Del:1	Del:1
TCGA-BRCA	TCGA-B6-A0RU	0.54	1.1666	0.768	0.738	0.03	HR_deficient	BRCA1_type	0.949303	0.367059	0.213327	8	17	14	39	HRD	40-50	Female	NA	Negative	Negative	n/a	n/a	0	1	0	0	351	1001	Excluded	NA	c.1935_1954dupTGAACAGGAAGAAAAGTATG[17:20|1:17](BARD1)	NA	NA	NA	Excluded	NA	Del:1	Del:1	Del:1	Del:1	Del:1	Het:2	Het:2	Del:1	Del:1	Del:1	Del:1
TCGA-BRCA	TCGA-AC-A2BK	0.88	2.8666	0.008	0.004	0.004	HR_proficient	none	0.419642	0.263819	0.242703	17	25	13	55	HRP	>70	Female	NA	Negative	Negative	Negative	yes	0	0	0	0	193	1147	BRCA1/2 negative	NA	NA	NA	NA	NA	BRCA1/2 negative	NA	Gain:3	cnLOH:2	Gain:4	Gain:4	HighGain:7	Gain:3	cnLOH:2	Gain:4	Gain:3	Gain:3	Gain:4
TCGA-BRCA	TCGA-A2-A04X	0.58	1.0333	0	0	0	HR_proficient	none	5.00508e-05	0	0	4	6	7	17	HRP	<40	Female	NA	Positive	Positive	Positive	no	0	0	0	0	230	1073	BRCA1/2 negative	NA	NA	NA	NA	NA	BRCA1/2 negative	NA	Del:1	Del:1	Del:1	Het:2	Het:2	Het:2	Het:2	Het:2	Gain:4	Gain:3	Het:2
TCGA-BRCA	TCGA-BH-A0DT	0.48	0.6	0.006	0	0.006	HR_proficient	none	0.000890121	0.134519	0.124272	1	3	0	4	HRP	40-50	Female	NA	Positive	Positive	Negative	no	0	0	0	0	164	994	BRCA1/2 negative	NA	NA	NA	NA	NA	BRCA1/2 negative	NA	Het:2	Het:2	Het:2	Het:2	Het:2	Het:2	Gain:3	Gain:3	Het:2	Het:2	Het:2
TCGA-BRCA	TCGA-A2-A0D4	0.7	1.2666	0	0	0	HR_proficient	none	0.00410265	0.138619	0	13	17	10	40	HRP	<40	Female	NA	Positive	Positive	Negative	no	0	0	0	0	218	1000	BRCA1/2 negative	NA	NA	NA	NA	NA	BRCA1/2 negative	NA	Gain:4	Gain:3	cnLOH:2	Gain:4	Gain:4	Gain:3	Gain:4	cnLOH:2	Gain:4	Gain:4	cnLOH:2
TCGA-BRCA	TCGA-A1-A0SM	0.6	0.6333	0	0	0	HR_proficient	none	0.000698524	0	0	5	7	4	16	HRP	>70	Male	NA	Positive	Negative	Positive	no	0	0	0	0	96	870	BRCA1/2 negative	NA	NA	NA	NA	NA	BRCA1/2 negative	NA	Del:1	Het:2	Del:1	Het:2	Gain:4	Het:2	Het:2	Het:2	Gain:4	Del:1	Het:2
TCGA-BRCA	TCGA-A8-A075	0.52	2.1	0.804	0.17	0.634	HR_deficient	BRCA2_type	0.994806	0.265747	0.213464	19	26	27	72	HRD	40-50	Female	NA	Positive	Positive	Positive	no	0	1	0	0	131	956	BRCA1/2 negative	NA	NA	NA	NA	B_DEL02596562_DEL_36592_RAD51C_	Excluded	NA	cnLOH:2	Gain:4	Gain:4	Gain:3	Gain:3	cnLOH:2	Gain:4	Gain:4	Gain:3	cnLOH:2	cnLOH:2
TCGA-BRCA	TCGA-BH-A0WA	0.58	2.0666	0.856	0.76	0.096	HR_deficient	BRCA1_type	0.996455	0.309143	0.284196	19	33	28	80	HRD	>70	Female	NA	Negative	Negative	Negative	yes	0	0	0	1	317	767	Excluded	NA	NA	NA	c.-170G>T(BARD1)	NA	Excluded	BRCA1.17:43071239-43071239.Splice_Site	cnLOH:2	cnLOH:2	cnLOH:2	cnLOH:2	Gain:3	Gain:4	Gain:5	cnLOH:2	Gain:3	cnLOH:2	cnLOH:2
TCGA-BRCA	TCGA-BH-A0AV	0.55	2.2333	0.916	0.912	0.004	HR_deficient	BRCA1_type	0.996105	0.434614	0.133637	21	23	25	69	HRD	50-60	Female	NA	Negative	Negative	n/a	n/a	0	0	1	1	222	1201	BRCA1 VUS	NA	NA	c.*1297G>T(BRCA1)	c.-405_-404delTT(BRIP1)	NA	BRCA1 VUS	CHEK2.c.738T>G.Missense_Mutation	Del:1	Del:1	Del:1	Del:1	cnLOH:2	Het:2	Het:2	Del:1	cnLOH:2	Del:1	Del:1
TCGA-BRCA	TCGA-A7-A13D	0.54	3.1	0.18	0.114	0.066	HR_proficient	none	0.911123	0.41635	0	19	23	14	56	Inconsistent	40-50	Female	NA	Negative	Positive	n/a	no	0	0	0	0	312	1050	BRCA1/2 negative	NA	NA	NA	NA	NA	BRCA1/2 negative	NA	cnLOH:2	cnLOH:2	cnLOH:2	Gain:3	Gain:5	Gain:5	cnLOH:2	cnLOH:2	cnLOH:2	Gain:3	Gain:5
TCGA-BRCA	TCGA-EW-A1PB	0.36	4.8333	0.818	0.754	0.064	HR_deficient	BRCA1_type	0.999929	0.257672	0	38	29	20	87	HRD	>70	Female	NA	Negative	Negative	Negative	yes	0	0	0	0	196	1100	BRCA1/2 negative	NA	NA	NA	NA	NA	BRCA1/2 negative	NA	cnLOH:2	cnLOH:2	cnLOH:2	cnLOH:2	cnLOH:2	cnLOH:2	cnLOH:2	cnLOH:2	cnLOH:2	cnLOH:2	cnLOH:2
TCGA-BRCA	TCGA-A8-A08L	0.6	7.6333	0.948	0.01	0.938	HR_deficient	BRCA2_type	0.999573	0.197785	0.28545	25	30	28	83	HRD	>70	Female	NA	Positive	Negative	Negative	no	0	0	0	0	265	846	BRCA1/2 negative	NA	NA	NA	NA	NA	BRCA1/2 negative	BRCA2.13:32357930-32357930.Splice_Site	cnLOH:2	cnLOH:2	cnLOH:2	Gain:4	HighGain:6	Gain:4	Gain:4	Gain:3	HighGain:6	Gain:4	cnLOH:2
TCGA-BRCA	TCGA-C8-A130	0.56	0.7	0	0	0	HR_proficient	none	0.0043562	0	0.124141	10	26	22	58	HRP	50-60	Female	NA	Positive	Positive	n/a	no	0	0	0	0	317	888	BRCA1/2 negative	NA	NA	NA	NA	NA	BRCA1/2 negative	NA	Gain:5	Gain:3	Del:1	Het:2	Gain:4	Gain:3	Gain:4	Gain:4	Gain:5	Gain:4	Gain:3
TCGA-BRCA	TCGA-AO-A03N	0.64	3.1	0	0	0	HR_proficient	none	0.000100392	0	0	4	13	8	25	HRP	50-60	Female	NA	Positive	Positive	Negative	no	0	1	0	0	289	1066	Excluded	NA	c.1315-809A>G[19:20|26:31](BARD1)	NA	NA	NA	Excluded	NA	Gain:3	Het:2	Gain:3	Gain:4	Gain:3	Gain:3	HighGain:6	Del:1	Gain:3	cnLOH:2	cnLOH:2
TCGA-BRCA	TCGA-AN-A0G0	0.65	1.5333	0	0	0	HR_proficient	none	0.00312174	0.0968589	0	11	18	3	32	HRP	50-60	Female	NA	Negative	Negative	Negative	yes	0	0	0	0	312	980	BRCA1/2 negative	NA	NA	NA	NA	NA	BRCA1/2 negative	NA	Gain:3	cnLOH:2	Gain:5	Gain:3	Gain:3	Gain:5	Gain:3	Gain:3	Gain:3	Gain:3	cnLOH:2
TCGA-BRCA	TCGA-BH-A0H0	0.76	0.9	0	0	0	HR_proficient	none	0.00143173	0.111238	0	9	9	1	19	HRP	60-70	Female	NA	Positive	Positive	Negative	no	0	0	0	0	126	931	BRCA1/2 negative	NA	NA	NA	NA	NA	BRCA1/2 negative	NA	Gain:4	cnLOH:2	cnLOH:2	Gain:4	Gain:4	Gain:4	Gain:4	Gain:4	Gain:4	Gain:4	cnLOH:2
TCGA-BRCA	TCGA-A8-A094	0.41	6.4333	0	0	0	HR_proficient	none	0.247967	0	0	17	22	19	58	HRP	>70	Female	NA	Positive	Negative	Negative	no	0	0	0	0	278	953	BRCA1/2 negative	NA	NA	NA	NA	NA	BRCA1/2 negative	NA	cnLOH:2	cnLOH:2	cnLOH:2	Gain:3	cnLOH:2	HighGain:6	Gain:4	cnLOH:2	cnLOH:2	cnLOH:2	cnLOH:2
TCGA-BRCA	TCGA-AQ-A04J	0.5	1.4666	0.762	0.244	0.518	HR_deficient	BRCA2_type	0.772438	0.368357	0.253069	19	19	24	62	HRD	40-50	Female	NA	Negative	Negative	Negative	yes	0	0	0	0	312	935	BRCA1/2 negative	NA	NA	NA	NA	NA	BRCA1/2 negative	NA	Del:1	cnLOH:2	Del:1	Het:2	cnLOH:2	Het:2	Het:2	Del:0	cnLOH:2	Del:1	Del:1
TCGA-BRCA	TCGA-A2-A0D2	0.53	2.5666	0.896	0.85	0.046	HR_deficient	BRCA1_type	0.999801	0.507901	0	20	33	32	85	HRD	40-50	Female	NA	Negative	Negative	Negative	yes	1	0	0	0	92	988	BRCA1 positive	c.5137delG[21:22|11:22](BRCA1)	NA	NA	NA	NA	BRCA1 positive	NA	Del:1	Del:1	Del:1	Del:1	cnLOH:2	Het:2	Del:1	Del:0	cnLOH:2	Del:1	Del:1
TCGA-BRCA	TCGA-A7-A0CE	0.73	2.3	1	0	1	HR_deficient	BRCA2_type	0.999114	0.485813	0.0968165	10	24	23	57	HRD	50-60	Female	NA	Negative	Negative	n/a	n/a	0	0	0	0	311	957	BRCA1/2 negative	NA	NA	NA	NA	NA	BRCA1/2 negative	NA	Gain:3	Del:0	cnLOH:2	Del:1	Gain:3	cnLOH:2	Gain:4	Gain:3	Gain:3	Gain:3	Gain:3
TCGA-BRCA	TCGA-GI-A2C9	0.66	4.1666	0.972	0.912	0.06	HR_deficient	BRCA1_type	0.999972	0.37005	0.308836	25	32	33	90	HRD	50-60	Female	NA	Negative	Negative	Negative	yes	0	0	0	0	330	1185	BRCA1/2 negative	NA	NA	NA	NA	NA	BRCA1/2 negative	NA	cnLOH:2	cnLOH:2	Gain:3	cnLOH:2	Gain:3	Gain:4	cnLOH:2	Het:2	Gain:3	cnLOH:2	cnLOH:2
TCGA-BRCA	TCGA-AR-A24Z	0.83	1.6333	0	0	0	HR_proficient	none	0.00035676	0	0	8	20	8	36	HRP	50-60	Female	NA	Positive	Positive	Negative	no	0	0	0	0	284	1197	BRCA1/2 negative	NA	NA	NA	NA	NA	BRCA1/2 negative	NA	Gain:4	cnLOH:2	Del:1	Gain:3	Gain:4	cnLOH:2	Gain:3	Gain:3	Gain:4	Gain:4	cnLOH:2
TCGA-BRCA	TCGA-B6-A0WX	0.34	1.1666	0	0	0	HR_proficient	none	0.164012	0.161618	0.120793	16	17	6	39	HRP	40-50	Female	NA	Negative	Negative	n/a	n/a	0	0	0	0	343	992	BRCA1/2 negative	NA	NA	NA	NA	NA	BRCA1/2 negative	NA	Gain:4	cnLOH:2	Gain:3	Gain:4	Gain:4	cnLOH:2	Gain:4	cnLOH:2	Gain:4	Gain:4	HighGain:6
TCGA-BRCA	TCGA-E2-A152	0.53	2.7666	0.002	0	0.002	HR_proficient	none	0.000128658	0	0	9	7	5	21	HRP	50-60	Female	NA	Positive	Negative	Positive	no	0	1	1	1	296	1045	Excluded	NA	c.465A>G[6:22|16:25](BARD1)	c.-62G>A(BRCA1)	c.*4612G>A(BRIP1)	NA	Excluded	NA	cnLOH:2	Del:1	cnLOH:2	Gain:3	cnLOH:2	HighGain:9	Gain:4	Gain:3	cnLOH:2	cnLOH:2	cnLOH:2
TCGA-BRCA	TCGA-C8-A12Q	0.51	3.3666	0	0	0	HR_proficient	none	0.00247462	0	0	14	22	17	53	HRP	>70	Female	NA	Negative	Negative	Positive	no	0	0	0	0	152	899	BRCA1/2 negative	NA	NA	NA	NA	NA	BRCA1/2 negative	NA	Del:1	cnLOH:2	Del:1	Het:2	Gain:3	Het:2	Het:2	Het:2	Gain:3	Del:1	Del:1
TCGA-BRCA	TCGA-AO-A0J4	0.5	2.0333	0.736	0.264	0.472	HR_deficient	BRCA2_type	0.812175	0.411574	0.111255	19	22	15	56	HRD	40-50	Female	NA	Negative	Negative	Negative	yes	0	1	0	1	350	1201	Excluded	NA	c.736G>T[-1:-1|-1:-1](CHEK2)	NA	c.-4018C>T(BARD1)	NA	Excluded	NA	Gain:3	cnLOH:2	cnLOH:2	Gain:3	Gain:4	Gain:3	Gain:3	cnLOH:2	Gain:3	cnLOH:2	cnLOH:2
TCGA-BRCA	TCGA-BH-A0H6	0.76	0.7666	0	0	0	HR_proficient	none	7.66718e-05	0	0.102329	2	5	2	9	HRP	>70	Female	NA	Positive	Positive	Negative	no	0	0	0	0	250	1126	BRCA1/2 negative	NA	NA	NA	NA	NA	BRCA1/2 negative	NA	Het:2	Het:2	Het:2	Het:2	Het:2	Het:2	Gain:5	Het:2	Het:2	Het:2	Het:2
TCGA-BRCA	TCGA-AO-A124	0.81	5.2333	0.98	0.914	0.066	HR_deficient	BRCA1_type	0.999992	0.424468	0.213355	27	37	23	87	HRD	<40	Female	NA	Negative	Negative	Negative	yes	1	0	1	0	274	995	BRCA1 positive	c.68_69delAG[23:12|5:77](BRCA1)	NA	c.-1000G>C(BRCA1)	NA	NA	BRCA1 positive	BRCA2.c.9911G>C.Missense_Mutation	Gain:4	cnLOH:2	cnLOH:2	cnLOH:2	Gain:5	cnLOH:2	Gain:5	Del:1	Gain:3	Gain:4	cnLOH:2
TCGA-BRCA	TCGA-E9-A1NH	0.55	0.8666	0	0	0	HR_proficient	none	9.64112e-05	0	0	2	7	6	15	HRP	>70	Female	NA	Positive	Positive	Negative	no	0	0	0	1	145	866	Excluded	NA	NA	NA	c.*8345A>G(PTEN)	NA	Excluded	NA	Gain:3	Gain:3	Gain:3	Gain:4	Gain:3	Gain:3	HighGain:6	Gain:4	Gain:3	Gain:3	Gain:3
TCGA-BRCA	TCGA-A8-A07B	0.68	1.7666	0	0	0	HR_proficient	none	0.00864869	0.121441	0	6	14	8	28	HRP	60-70	Female	NA	Positive	Positive	Positive	no	0	0	0	0	318	1028	BRCA1/2 negative	NA	NA	NA	NA	NA	BRCA1/2 negative	NA	cnLOH:2	cnLOH:2	cnLOH:2	Gain:4	Gain:5	Gain:3	cnLOH:2	Gain:4	Gain:5	cnLOH:2	cnLOH:2
TCGA-BRCA	TCGA-A2-A04T	0.63	1.9666	0.944	0.864	0.08	HR_deficient	BRCA1_type	0.999986	0.479838	0.186609	29	31	29	89	HRD	60-70	Female	NA	Negative	Negative	n/a	n/a	0	0	0	0	314	616	BRCA1/2 negative	NA	NA	NA	NA	NA	BRCA1/2 negative	NA	cnLOH:2	HighGain:6	cnLOH:2	cnLOH:2	cnLOH:2	Gain:4	cnLOH:2	cnLOH:2	cnLOH:2	cnLOH:2	cnLOH:2
TCGA-BRCA	TCGA-AO-A12H	0.26	1.0666	0.006	0.002	0.004	HR_proficient	none	4.62525e-05	0	0	2	1	2	5	HRP	60-70	Female	NA	Positive	Positive	Negative	no	0	0	0	0	291	969	BRCA1/2 negative	NA	NA	NA	NA	NA	BRCA1/2 negative	NA	Het:2	Het:2	Het:2	Del:1	Het:2	Het:2	Het:2	Het:2	Het:2	Het:2	Het:2
TCGA-BRCA	TCGA-A2-A04Q	0.38	0.2666	0.02	0.004	0.016	HR_proficient	none	0.000430363	0.156574	0	0	5	7	12	HRP	40-50	Female	NA	Negative	Negative	n/a	n/a	0	0	0	0	257	891	BRCA1/2 negative	NA	NA	NA	NA	NA	BRCA1/2 negative	NA	Het:2	Het:2	Het:2	Het:2	Het:2	Het:2	Het:2	Het:2	Het:2	Het:2	Het:2
TCGA-BRCA	TCGA-BH-A1FC	0.46	3.0333	0	0	0	HR_proficient	none	0.0704944	0.312507	0	12	22	13	47	HRP	>70	Female	NA	Negative	Negative	Negative	yes	0	0	0	0	174	1125	BRCA1/2 negative	NA	NA	NA	NA	NA	BRCA1/2 negative	NA	Gain:4	Gain:3	cnLOH:2	Gain:3	Gain:5	cnLOH:2	Gain:3	Gain:3	Gain:5	Gain:4	Gain:3
TCGA-BRCA	TCGA-A2-A0YG	0.56	1.3	0	0	0	HR_proficient	none	0.0148515	0.123663	0	5	22	10	37	HRP	60-70	Female	NA	Positive	Positive	Positive	no	0	0	0	0	146	1005	BRCA1/2 negative	NA	NA	NA	NA	NA	BRCA1/2 negative	NA	cnLOH:2	Het:2	Gain:3	Gain:3	HighGain:28	cnLOH:2	Gain:4	cnLOH:2	cnLOH:2	cnLOH:2	cnLOH:2
TCGA-BRCA	TCGA-AR-A0TX	0.42	8.0333	0	0	0	HR_proficient	none	0.000195924	0	0	6	9	6	21	HRP	60-70	Female	NA	Positive	Positive	Positive	no	0	0	0	0	75	934	BRCA1/2 negative	NA	NA	NA	NA	NA	BRCA1/2 negative	NA	Del:1	Gain:3	Het:2	Het:2	Het:2	cnLOH:2	Del:1	Het:2	Del:1	HighGain:10	Del:1
TCGA-BRCA	TCGA-A2-A04P	0.59	2.5	0.784	0.254	0.53	HR_deficient	BRCA2_type	0.971906	0.500065	0.213878	26	32	26	84	HRD	<40	Female	NA	Negative	Negative	n/a	n/a	0	0	0	0	325	985	BRCA1/2 negative	NA	NA	NA	NA	NA	BRCA1/2 negative	NA	cnLOH:2	Gain:5	cnLOH:2	Gain:4	HighGain:7	Gain:3	Gain:4	Gain:3	cnLOH:2	cnLOH:2	cnLOH:2
TCGA-BRCA	TCGA-AO-A0J2	0.66	1.8333	0.976	0.95	0.026	HR_deficient	BRCA1_type	0.999754	0.339337	0.348578	24	31	32	87	HRD	40-50	Female	NA	Negative	Negative	n/a	n/a	0	0	1	0	264	946	BRCA1 VUS	NA	NA	c.-1486G>A(BRCA1)	NA	NA	BRCA1 VUS	NA	cnLOH:2	Gain:4	cnLOH:2	Gain:3	Gain:5	Gain:5	Gain:3	Del:0	Gain:5	Gain:3	cnLOH:2
TCGA-BRCA	TCGA-AR-A256	0.76	6.4	0.852	0.268	0.584	HR_deficient	BRCA2_type	0.999249	0.552826	0	16	27	9	52	HRD	40-50	Female	NA	Negative	Negative	Negative	yes	0	0	0	0	111	939	BRCA1/2 negative	NA	NA	NA	NA	NA	BRCA1/2 negative	NA	cnLOH:2	Gain:3	cnLOH:2	Gain:3	Gain:5	cnLOH:2	Gain:3	Gain:3	Gain:4	cnLOH:2	cnLOH:2
TCGA-BRCA	TCGA-A2-A0EY	0.51	5.7333	0	0	0	HR_proficient	none	0.00871475	0	0	16	22	16	54	HRP	60-70	Female	NA	Positive	Negative	Positive	no	0	0	0	0	301	854	BRCA1/2 negative	NA	NA	NA	NA	NA	BRCA1/2 negative	ATM.c.4759C>A.Missense_Mutation	Gain:3	Gain:5	Gain:4	Gain:3	Gain:3	Gain:3	Gain:5	Gain:3	Gain:3	cnLOH:2	cnLOH:2
TCGA-BRCA	TCGA-GM-A2DF	0.21	0.8	0.002	0.002	0	HR_proficient	none	0.0239649	0.250114	0	14	25	26	65	HRP	50-60	Female	NA	Negative	Negative	Negative	yes	0	0	0	0	319	1068	BRCA1/2 negative	NA	NA	NA	NA	NA	BRCA1/2 negative	NA	Gain:3	cnLOH:2	Gain:4	cnLOH:2	Gain:5	Gain:4	Gain:4	Gain:3	Gain:3	cnLOH:2	cnLOH:2
TCGA-BRCA	TCGA-EW-A3U0	0.26	4.7	0.96	0.956	0.004	HR_deficient	BRCA1_type	0.999652	0.387228	0.415428	20	32	18	70	HRD	60-70	Female	NA	Negative	Negative	Negative	yes	0	0	0	0	323	1062	BRCA1/2 negative	NA	NA	NA	NA	NA	BRCA1/2 negative	NA	Gain:4	cnLOH:2	Gain:5	cnLOH:2	Gain:4	HighGain:6	Gain:4	Gain:4	Gain:4	Gain:4	HighGain:8
TCGA-BRCA	TCGA-E2-A14P	0.32	1.5666	0	0	0	HR_proficient	none	0.0239539	0	0.156442	28	28	19	75	HRP	>70	Female	NA	Negative	Negative	Positive	no	0	0	0	0	287	977	BRCA1/2 negative	NA	NA	NA	NA	NA	BRCA1/2 negative	BRIP1.c.1619_1627delAAAATAGCA.In_Frame_Del	HighGain:6	HighGain:6	Gain:4	HighGain:6	HighGain:6	Gain:4	HighGain:6	Gain:4	HighGain:28	cnLOH:2	Gain:4
TCGA-BRCA	TCGA-AO-A0J6	0.67	2.6666	0.782	0.194	0.588	HR_deficient	BRCA2_type	0.972513	0.526617	0	19	23	20	62	HRD	60-70	Female	NA	Negative	Negative	Negative	yes	0	0	0	0	304	915	BRCA1/2 negative	NA	NA	NA	NA	NA	BRCA1/2 negative	NA	cnLOH:2	Del:1	cnLOH:2	Del:1	cnLOH:2	cnLOH:2	Het:2	Del:1	cnLOH:2	cnLOH:2	cnLOH:2
TCGA-BRCA	TCGA-A2-A25B	0.59	3.5	0.712	0.654	0.058	HR_deficient	BRCA1_type	0.956208	0.318127	0.255969	12	28	30	70	HRD	<40	Female	NA	Positive	Positive	n/a	no	0	0	0	1	216	990	Excluded	NA	NA	NA	c.*11772G>T(RAD51D)	NA	Excluded	BRCA1.c.2158G>T.Nonsense_Mutation	cnLOH:2	Gain:3	cnLOH:2	Gain:4	HighGain:18	cnLOH:2	Gain:4	Gain:3	HighGain:23	HighGain:7	cnLOH:2
TCGA-BRCA	TCGA-A2-A0CM	0.4	1.8	0.002	0	0.002	HR_proficient	none	0.0104446	0.0845159	0	16	29	25	70	HRP	40-50	Female	NA	Negative	Negative	Negative	yes	0	1	0	0	253	1096	Excluded	NA	c.263+2T>G[12:5|27:5](RAD51D)	NA	NA	NA	Excluded	NA	Gain:4	HighGain:6	Gain:3	Gain:4	HighGain:7	Gain:3	Gain:3	Gain:5	Gain:4	Gain:3	Gain:4
TCGA-BRCA	TCGA-E2-A1LG	0.76	4.0666	0.004	0	0.004	HR_proficient	none	0.000884882	0	0	4	8	2	14	HRP	50-60	Female	NA	Negative	Negative	n/a	n/a	0	0	0	0	304	988	BRCA1/2 negative	NA	NA	NA	NA	NA	BRCA1/2 negative	NA	Gain:3	HighGain:7	Gain:3	Gain:3	Gain:3	Gain:3	Gain:4	cnLOH:2	Gain:3	Gain:3	cnLOH:2
TCGA-BRCA	TCGA-E2-A156	0.78	0.8333	0	0	0	HR_proficient	none	7.94956e-05	0	0	2	3	4	9	HRP	60-70	Female	NA	Positive	Positive	Negative	no	0	1	0	0	328	817	Excluded	NA	c.-366_-363delTGGC[](PTEN)	NA	NA	NA	Excluded	NA	Gain:4	Gain:4	Gain:4	Gain:3	Gain:4	Gain:4	HighGain:8	Gain:4	Gain:4	Gain:4	Gain:4
TCGA-BRCA	TCGA-E2-A109	0.68	2.2666	0.002	0	0.002	HR_proficient	none	0.00925835	0.112587	0.501202	8	19	8	35	HRP	60-70	Female	NA	Positive	Negative	n/a	no	0	0	0	1	273	996	Excluded	NA	NA	NA	c.*3305G>A(RAD51C)	NA	Excluded	BRCA2.c.4241C>T.Missense_Mutation	Gain:5	cnLOH:2	Gain:3	Gain:3	Gain:3	Gain:3	Gain:4	Gain:4	HighGain:9	Gain:3	Gain:3
TCGA-BRCA	TCGA-EW-A1PC	0.81	3.2333	0	0	0	HR_proficient	none	0.00299835	0	0.16105	10	32	12	54	HRP	60-70	Female	NA	Positive	Positive	Negative	no	0	0	0	0	131	1096	BRCA1/2 negative	NA	NA	NA	NA	NA	BRCA1/2 negative	NA	HighGain:6	Gain:4	Gain:3	Gain:3	HighGain:6	Gain:3	Gain:3	Gain:4	HighGain:6	HighGain:6	Gain:3
TCGA-BRCA	TCGA-AN-A0XR	0.87	1.2333	0.002	0.002	0	HR_proficient	none	5.83763e-05	0	0	5	6	1	12	HRP	50-60	Female	NA	Positive	Negative	Negative	no	0	0	0	0	113	1036	BRCA1/2 negative	NA	NA	NA	NA	NA	BRCA1/2 negative	NA	Del:1	Het:2	Het:2	Het:2	HighGain:7	Del:1	Gain:4	Het:2	Gain:5	Del:1	Del:1
TCGA-BRCA	TCGA-BH-A18R	0.53	0.7666	0	0	0	HR_proficient	none	0.00764394	0.132485	0	7	12	14	33	HRP	50-60	Female	NA	n/a	Negative	Positive	no	0	0	0	0	138	994	BRCA1/2 negative	NA	NA	NA	NA	NA	BRCA1/2 negative	NA	Del:1	Het:2	Del:1	Het:2	Gain:4	Het:2	Het:2	Gain:3	HighGain:16	Del:1	Het:2
MAGIC	MAGIC128	0.53	0.4666	0.008	0.008	0	HR_proficient	none	0.000798609	0.141775	0	7	5	2	14	HRP	<40	Female	2	Positive	Positive	Negative	no	0	0	0	0	118	1055	BRCA1/2 negative	NA	NA	NA	NA	NA	BRCA1/2 negative	NA	Het:2	Del:1	Del:1	Het:2	Het:2	Het:2	Het:2	Het:2	Het:2	Het:2	Het:2
MAGIC	MAGIC35	0.55	0.8666	0.006	0.006	0	HR_proficient	none	0.00196974	0.154039	0	6	8	2	16	HRP	50-60	Female	2	Positive	Positive	Negative	no	0	0	0	0	182	994	BRCA1/2 negative	NA	NA	NA	NA	NA	BRCA1/2 negative	NA	Gain:4	Gain:4	cnLOH:2	Gain:4	Gain:4	Gain:4	Gain:4	cnLOH:2	Gain:4	Gain:4	Gain:4
MAGIC	MAGIC89	0.38	0.5333	0	0	0	HR_proficient	none	0.000626739	0.114735	0	1	4	1	6	HRP	60-70	Female	2	Positive	Positive	Negative	no	1	0	1	0	301	1023	BRCA2 positive	c.7803_7804insTTTATGAGTTCTCATCCAGGATGTACATTAG[28:5|-1:-1](BRCA2)	NA	c.7799_7800insCCTGACCTTTAAAAAATGGTTTGAAGAGGCAAATCGTGAATTAGGGAAAAAACAATATTTAGTTCC(BRCA2)	NA	NA	BRCA2 positive	NA	Gain:4	Gain:4	Gain:4	Gain:4	Gain:4	Het:2	HighGain:6	Gain:4	Gain:4	Gain:4	Gain:4
MAGIC	MAGIC22	0.51	1.8	0	0	0	HR_proficient	none	0.015889	0.103368	0	8	24	15	47	HRP	60-70	Female	NA	Negative	Negative	Positive	no	0	0	0	0	336	891	BRCA1/2 negative	NA	NA	NA	NA	NA	BRCA1/2 negative	NA	Gain:3	Gain:4	Gain:3	Gain:4	HighGain:6	Gain:4	HighGain:6	HighGain:6	Gain:3	HighGain:6	Gain:3
MAGIC	MAGIC47	0.38	1.1333	0	0	0	HR_proficient	none	0.00695226	0.1318	0	6	18	10	34	HRP	<40	Female	3	Positive	Positive	Positive	no	0	1	0	1	313	1064	Excluded	NA	c.589G>A[10:17|3:16](TP53)	NA	c.*5356A>G(RAD51C)	NA	Excluded	NA	Gain:5	Gain:4	Gain:5	Gain:3	Gain:5	Gain:4	Gain:3	Gain:3	Gain:5	HighGain:7	cnLOH:2
MAGIC	MAGIC85	0.5	0.5333	0	0	0	HR_proficient	none	0.000165317	0.177045	0	0	4	1	5	HRP	<40	Female	2	Positive	Positive	Negative	no	0	0	0	1	326	1086	Excluded	NA	NA	NA	c.*11672_*11673insGGGGGGGGGGGGCC(RAD51D)	NA	Excluded	NA	Het:2	Het:2	Het:2	Het:2	Het:2	Het:2	Het:2	Het:2	Het:2	Het:2	Het:2
MAGIC	MAGIC114	0.34	1.6	0	0	0	HR_proficient	none	0.00630977	0.210651	0.320993	7	8	7	22	HRP	60-70	Female	2	Positive	Positive	Negative	no	0	0	0	0	163	928	BRCA1/2 negative	NA	NA	NA	NA	NA	BRCA1/2 negative	NA	Het:2	Het:2	cnLOH:2	Gain:3	Het:2	Gain:4	Gain:4	cnLOH:2	Het:2	Het:2	Het:2
MAGIC	MAGIC104	0.58	0.4666	0	0	0	HR_proficient	none	0.000384182	0	0	13	7	12	32	HRP	50-60	Female	2	Positive	Positive	Negative	no	0	0	0	0	333	766	BRCA1/2 negative	NA	NA	NA	NA	NA	BRCA1/2 negative	NA	Het:2	Del:1	Het:2	Het:2	Het:2	Het:2	Het:2	Del:0	Het:2	Het:2	Het:2
MAGIC	MAGIC97	0.62	0.5333	0	0	0	HR_proficient	none	0.000275499	0	0	8	15	12	35	HRP	50-60	Female	3	Positive	Positive	Negative	no	0	0	0	0	131	954	BRCA1/2 negative	NA	NA	NA	NA	NA	BRCA1/2 negative	NA	Gain:3	Het:2	Del:1	Het:2	Gain:3	Het:2	Gain:3	Het:2	Gain:3	Gain:3	Gain:3
MAGIC	MAGIC36	0.54	2.0666	0	0	0	HR_proficient	none	0.000405841	0	0	4	5	3	12	HRP	60-70	Female	3	Positive	Positive	Negative	no	0	0	0	1	116	955	Excluded	NA	NA	NA	c.*4708T>G(RAD51C)	NA	Excluded	NA	Het:2	Het:2	Del:1	Het:2	Het:2	Het:2	Het:2	Het:2	Het:2	Het:2	Het:2
MAGIC	MAGIC81	0.55	0.5666	0	0	0	HR_proficient	none	0.000101974	0	0	2	20	2	24	HRP	40-50	Female	2	Positive	Positive	Negative	no	0	0	0	0	63	1025	BRCA1/2 negative	NA	NA	NA	NA	NA	BRCA1/2 negative	NA	Gain:4	Gain:4	Gain:4	Gain:4	Gain:4	cnLOH:2	Gain:4	Gain:4	Gain:4	Gain:4	cnLOH:2
MAGIC	MAGIC109	0.61	0.8	0	0	0	HR_proficient	none	0.000879084	0.259971	0	2	4	4	10	HRP	60-70	Female	2	Positive	Positive	Negative	no	0	0	0	1	315	969	Excluded	NA	NA	NA	c.*4610_*4611insA(BRIP1)	NA	Excluded	NA	Gain:3	Het:2	Het:2	Het:2	Het:2	Het:2	Het:2	Het:2	Het:2	Het:2	Het:2
MAGIC	MAGIC18	0.56	0.4666	0	0	0	HR_proficient	none	5.0306e-05	0	0	5	6	2	13	HRP	40-50	Female	2	Positive	Positive	Negative	no	0	0	0	0	284	1063	BRCA1/2 negative	NA	NA	NA	NA	NA	BRCA1/2 negative	NA	Het:2	Het:2	Het:2	Het:2	Het:2	Het:2	Gain:3	Del:1	Het:2	Het:2	Het:2
MAGIC	MAGIC77	0.23	0.4666	0	0	0	HR_proficient	none	0.000918701	0.167174	0	3	11	7	21	HRP	50-60	Female	NA	Positive	Positive	n/a	no	0	0	0	1	343	1064	Excluded	NA	NA	NA	c.*2089T>G(PALB2)	NA	Excluded	NA	Gain:4	Gain:4	Gain:4	Gain:4	Gain:4	Gain:4	HighGain:6	HighGain:6	Gain:4	Gain:4	Gain:4
MAGIC	MAGIC44	0.72	0.4666	0	0	0	HR_proficient	none	0.000396651	0	0	8	6	8	22	HRP	50-60	Female	NA	Positive	Positive	n/a	no	0	0	0	0	305	974	BRCA1/2 negative	NA	NA	NA	NA	NA	BRCA1/2 negative	NA	Het:2	Del:1	Del:1	Het:2	Het:2	Het:2	Het:2	Het:2	Het:2	HighGain:6	Del:1
MAGIC	MAGIC26	0.66	0.6666	0	0	0	HR_proficient	none	8.06461e-05	0	0.107981	4	6	2	12	HRP	60-70	Female	2	Positive	Positive	Negative	no	0	0	0	0	130	1026	BRCA1/2 negative	NA	NA	NA	NA	NA	BRCA1/2 negative	NA	Het:2	HighGain:7	Het:2	Het:2	Het:2	Het:2	Het:2	Het:2	Het:2	Het:2	Del:1
MAGIC	MAGIC88	0.34	3.4333	0.002	0	0.002	HR_proficient	none	0.000407876	0	0	9	10	6	25	HRP	60-70	Female	3	Positive	Positive	Negative	no	0	0	0	0	154	972	BRCA1/2 negative	NA	NA	NA	NA	NA	BRCA1/2 negative	BRIP1.c.2129C>G.Missense_Mutation	Het:2	Het:2	Gain:4	Gain:4	Het:2	Het:2	HighGain:6	Gain:4	Het:2	Het:2	Het:2
MAGIC	MAGIC93	0.79	0.6333	0	0	0	HR_proficient	none	8.77982e-05	0.127728	0	0	2	0	2	HRP	50-60	Female	2	Positive	Positive	Negative	no	0	0	0	0	325	1079	BRCA1/2 negative	NA	NA	NA	NA	NA	BRCA1/2 negative	NA	Het:2	Het:2	Het:2	Het:2	Het:2	Het:2	Het:2	Del:1	Het:2	Het:2	Het:2
MAGIC	MAGIC121	0.57	0.9	0	0	0	HR_proficient	none	0.00163132	0.209967	0	8	9	5	22	HRP	50-60	Female	2	Positive	Positive	Negative	no	0	0	0	0	140	1082	BRCA1/2 negative	NA	NA	NA	NA	NA	BRCA1/2 negative	NA	Del:1	Het:2	Het:2	Het:2	Het:2	Del:1	Het:2	Het:2	Del:1	Del:1	Del:1
MAGIC	MAGIC107	0.72	0.6	0	0	0	HR_proficient	none	0.000250548	0	0	5	3	4	12	HRP	60-70	Female	2	Positive	Positive	Negative	no	0	0	0	0	136	1124	BRCA1/2 negative	NA	NA	NA	NA	NA	BRCA1/2 negative	NA	Gain:3	Het:2	Del:1	Het:2	Gain:3	Het:2	Het:2	Het:2	Gain:3	Gain:3	Del:1
MAGIC	MAGIC90	1	0.3666	0	0	0	HR_proficient	none	0.000365484	0.31048	0	0	0	0	0	HRP	>70	Female	1	Positive	Positive	Negative	no	0	2	0	2	186	1104	Excluded	NA	c.1454C>T[19:16|9:11](BARD1);c.1368dupA[24:12|10:10](CHEK2)	NA	c.6006+1197delT(ATM);c.*5390C>G(RAD51C)	NA	Excluded	NA	Het:2	Het:2	Het:2	Het:2	Het:2	Het:2	Het:2	Het:2	Het:2	Het:2	Het:2
MAGIC	MAGIC41	0.39	2.6666	0.004	0	0.004	HR_proficient	none	5.94085e-05	0	0	5	3	6	14	HRP	60-70	Female	2	Positive	Positive	Negative	no	0	0	0	1	317	988	Excluded	NA	NA	NA	c.*4942_*4945delATTA(BRIP1)	NA	Excluded	NA	Het:2	Het:2	Het:2	Het:2	Het:2	Del:1	Het:2	Het:2	Het:2	Het:2	Het:2
MAGIC	MAGIC25	0.45	0.8666	0	0	0	HR_proficient	none	0.00603811	0.215328	0	11	24	22	57	HRP	50-60	Female	3	Negative	Negative	Positive	no	0	0	0	0	275	1002	BRCA1/2 negative	NA	NA	NA	NA	NA	BRCA1/2 negative	NA	cnLOH:2	Gain:3	Gain:3	cnLOH:2	Gain:4	Gain:3	Gain:3	Gain:3	Gain:4	cnLOH:2	cnLOH:2
MAGIC	MAGIC64	0.43	0.4666	0	0	0	HR_proficient	none	0.000657498	0.194617	0	3	4	3	10	HRP	60-70	Female	2	Positive	Positive	Negative	no	0	0	0	1	337	991	Excluded	NA	NA	NA	c.-1783C>T(RAD51D)	NA	Excluded	NA	Het:2	Het:2	Del:1	Het:2	Het:2	Het:2	Het:2	Het:2	Het:2	Het:2	Het:2
MAGIC	MAGIC132	0.31	2.5	0.362	0.348	0.014	HR_proficient	none	0.596154	0.334483	0	12	20	14	46	HRP	>70	Female	3	Positive	Negative	Negative	no	0	0	0	0	152	1113	BRCA1/2 negative	NA	NA	NA	NA	NA	BRCA1/2 negative	NA	Het:2	Het:2	Gain:5	Het:2	Het:2	Het:2	Het:2	cnLOH:2	Het:2	Het:2	Het:2
MAGIC	MAGIC2	0.48	1.5333	0.012	0.012	0	HR_proficient	none	0.0945651	0.318155	0.11566	21	22	22	65	HRP	60-70	Female	3	Negative	Positive	Negative	no	0	0	0	0	328	975	BRCA1/2 negative	NA	NA	NA	NA	NA	BRCA1/2 negative	NA	Gain:3	Gain:3	Gain:3	Gain:3	Gain:3	Gain:3	cnLOH:2	Gain:3	Gain:3	Gain:3	cnLOH:2
MAGIC	MAGIC42	0.32	2.2	0.818	0.114	0.704	HR_deficient	BRCA2_type	0.936796	0.486282	0.148642	16	27	26	69	HRD	40-50	Female	3	Negative	Negative	Negative	yes	0	0	0	0	256	1058	BRCA1/2 negative	NA	NA	NA	NA	NA	BRCA1/2 negative	BRCA2.13:32394663-32394688.Splice_Site	Gain:3	Het:2	Gain:4	HighGain:6	Gain:3	Gain:4	Gain:4	Gain:3	Gain:3	Gain:4	Gain:4
MAGIC	MAGIC133	0.71	0.6333	0	0	0	HR_proficient	none	0.00175748	0.169109	0	2	3	2	7	HRP	40-50	Female	1	Positive	Positive	Negative	no	0	0	0	0	132	1002	BRCA1/2 negative	NA	NA	NA	NA	NA	BRCA1/2 negative	NA	Het:2	Het:2	Het:2	Het:2	Het:2	Het:2	Gain:3	Het:2	Het:2	Het:2	Het:2
MAGIC	MAGIC130	0.59	0.2666	0	0	0	HR_proficient	none	8.03663e-05	0	0	9	7	5	21	HRP	40-50	Female	2	Positive	Positive	Negative	no	0	0	0	0	341	1071	BRCA1/2 negative	NA	NA	NA	NA	NA	BRCA1/2 negative	NA	Del:1	Del:1	Del:1	Het:2	Del:1	Del:1	Del:1	Het:2	Del:1	Het:2	Het:2
MAGIC	MAGIC68	0.83	0.8666	0	0	0	HR_proficient	none	0.00499367	0.145912	0	5	4	4	13	HRP	>70	Female	3	Positive	Positive	Negative	no	0	0	0	0	321	1096	BRCA1/2 negative	NA	NA	NA	NA	NA	BRCA1/2 negative	NA	Gain:4	Gain:4	Del:1	Gain:3	Gain:3	Gain:3	Gain:4	Gain:3	Gain:4	Gain:3	cnLOH:2
MAGIC	MAGIC112	0.44	2.2	0	0	0	HR_proficient	none	0.192452	0.370344	0	21	29	18	68	HRP	50-60	Female	3	Negative	Negative	Negative	yes	0	0	0	0	337	1182	BRCA1/2 negative	NA	NA	NA	NA	NA	BRCA1/2 negative	NA	cnLOH:2	Gain:4	cnLOH:2	cnLOH:2	cnLOH:2	cnLOH:2	Gain:4	cnLOH:2	cnLOH:2	cnLOH:2	cnLOH:2
MAGIC	MAGIC115	0.84	0.9333	0	0	0	HR_proficient	none	0.000463836	0.156096	0	2	7	0	9	HRP	50-60	Female	3	Positive	Positive	Negative	no	0	0	0	0	269	825	BRCA1/2 negative	NA	NA	NA	NA	NA	BRCA1/2 negative	NA	Gain:5	Gain:4	Gain:4	Gain:4	Gain:4	Gain:5	Gain:4	Gain:4	Gain:4	Gain:4	cnLOH:2
MAGIC	MAGIC8	0.3	1	0.004	0.002	0.002	HR_proficient	none	0.00037014	0.125408	0	0	0	2	2	HRP	60-70	Female	2	Positive	Positive	Negative	no	0	0	0	0	335	1087	BRCA1/2 negative	NA	NA	NA	NA	NA	BRCA1/2 negative	NA	Het:2	Het:2	Het:2	Het:2	Het:2	Het:2	Het:2	Het:2	Het:2	Het:2	Het:2
MAGIC	MAGIC24	0.45	0.5	0.002	0	0.002	HR_proficient	none	0.00521406	0.224783	0	14	12	8	34	HRP	50-60	Female	2	Positive	Positive	Negative	no	0	0	0	0	286	1062	BRCA1/2 negative	NA	NA	NA	NA	NA	BRCA1/2 negative	NA	Del:1	Del:1	Del:1	Del:1	Gain:3	Del:1	Het:2	Gain:3	cnLOH:2	Del:1	Del:1
MAGIC	MAGIC65	0.63	0.8	0	0	0	HR_proficient	none	0.00389101	0.110493	0	7	12	6	25	HRP	60-70	Female	3	Positive	Positive	Negative	no	0	0	0	0	128	919	BRCA1/2 negative	NA	NA	NA	NA	NA	BRCA1/2 negative	NA	cnLOH:2	Het:2	Het:2	Het:2	cnLOH:2	Del:1	Het:2	Del:1	cnLOH:2	cnLOH:2	Del:1
MAGIC	MAGIC43	0.42	0.7	0	0	0	HR_proficient	none	0.000101929	0	0	1	6	2	9	HRP	40-50	Female	1	Positive	Positive	Negative	no	0	1	0	0	172	987	Excluded	NA	c.1904-518C>G[10:13|8:15](BARD1)	NA	NA	NA	Excluded	NA	Gain:4	Gain:4	Gain:4	Gain:4	Gain:4	Gain:4	HighGain:6	Gain:4	Gain:4	Gain:4	Gain:4
MAGIC	MAGIC70	0.63	2.0333	0	0	0	HR_proficient	none	0.0356442	0.169294	0	15	19	14	48	HRP	>70	Female	NA	n/a	n/a	n/a	n/a	0	0	0	0	206	1102	BRCA1/2 negative	NA	NA	NA	NA	NA	BRCA1/2 negative	NA	cnLOH:2	Gain:5	cnLOH:2	Gain:3	cnLOH:2	Het:2	Gain:3	Gain:3	cnLOH:2	cnLOH:2	cnLOH:2
MAGIC	MAGIC106	0.26	0.4333	0	0	0	HR_proficient	none	2.93742e-05	0	0	2	8	6	16	HRP	>70	Female	2	Positive	Positive	Negative	no	0	0	0	0	343	1005	BRCA1/2 negative	NA	NA	NA	NA	NA	BRCA1/2 negative	NA	Gain:4	Het:2	Het:2	Gain:4	Gain:4	Gain:4	Gain:4	Gain:4	Gain:4	Gain:4	Het:2
MAGIC	MAGIC56	1	0.1333	0	0	0	HR_proficient	none	1.53836e-05	0	0	0	0	0	0	HRP	60-70	Female	1	Positive	Positive	Negative	no	0	0	0	0	332	854	BRCA1/2 negative	NA	NA	NA	NA	NA	BRCA1/2 negative	NA	Het:2	Het:2	Het:2	Het:2	Het:2	Het:2	Het:2	Het:2	Het:2	Het:2	Het:2
MAGIC	MAGIC74	1	0.2666	0.002	0	0.002	HR_proficient	none	0.000460024	0.299021	0	0	2	1	3	HRP	50-60	Female	NA	Negative	Negative	Positive	no	0	0	0	0	127	939	BRCA1/2 negative	NA	NA	NA	NA	NA	BRCA1/2 negative	NA	Het:2	Het:2	Het:2	Het:2	Het:2	Het:2	Het:2	Het:2	Het:2	Het:2	Het:2
MAGIC	MAGIC53	0.38	0.8	0	0	0	HR_proficient	none	0.000104139	0	0	1	4	3	8	HRP	50-60	Female	2	Positive	Positive	Negative	no	0	0	0	0	337	1080	BRCA1/2 negative	NA	NA	NA	NA	NA	BRCA1/2 negative	NA	Gain:4	Gain:4	Gain:4	Gain:4	Gain:4	Het:2	HighGain:6	Gain:4	Gain:4	Gain:4	Gain:4
MAGIC	MAGIC78	0.56	0.1	0	0	0	HR_proficient	none	0.000405086	0.269776	0	2	1	3	6	HRP	50-60	Female	1	Positive	Positive	Negative	no	0	0	0	0	272	961	BRCA1/2 negative	NA	NA	NA	NA	NA	BRCA1/2 negative	NA	Het:2	Het:2	Het:2	Het:2	Het:2	Het:2	Het:2	Het:2	Het:2	Het:2	Het:2
MAGIC	MAGIC13	0.61	3.3	0.892	0.138	0.754	HR_deficient	BRCA2_type	0.926858	0.294935	0.34032	15	33	28	76	HRD	60-70	Female	3	Positive	Negative	Negative	no	0	1	0	0	270	937	Excluded	NA	c.3362delG[23:10|19:13](PALB2)	NA	NA	NA	Excluded	PALB2.c.3471_3472insG.Frame_Shift_INS	Gain:5	cnLOH:2	Del:1	Gain:3	HighGain:7	Gain:5	Gain:3	Gain:4	HighGain:7	Gain:5	cnLOH:2
MAGIC	MAGIC30	0.86	0.7666	0	0	0	HR_proficient	none	7.10113e-05	0	0	1	2	0	3	HRP	60-70	Female	NA	Positive	Positive	Negative	no	0	1	0	1	139	1023	Excluded	NA	c.793G>A[22:29|15:11](RAD51D)	NA	c.-4710G>A(BARD1)	NA	Excluded	NA	Het:2	Het:2	Het:2	Het:2	Het:2	Het:2	Het:2	Het:2	Het:2	Het:2	Het:2
MAGIC	MAGIC99	0.6	0.6333	0	0	0	HR_proficient	none	0.000244686	0	0	9	10	10	29	HRP	40-50	Female	3	Positive	Positive	Negative	no	0	0	0	0	84	1041	BRCA1/2 negative	NA	NA	NA	NA	NA	BRCA1/2 negative	NA	Het:2	Het:2	Del:1	Het:2	Het:2	Het:2	Het:2	Het:2	Het:2	Het:2	Het:2
MAGIC	MAGIC11	0.41	0.3333	0.002	0	0.002	HR_proficient	none	0.000102447	0.118895	0	1	0	4	5	HRP	>70	Female	3	Positive	Negative	Positive	no	0	0	0	0	272	859	BRCA1/2 negative	NA	NA	NA	NA	NA	BRCA1/2 negative	NA	Gain:3	Het:2	Het:2	Het:2	Gain:3	Het:2	Het:2	Het:2	Het:2	Het:2	Het:2
MAGIC	MAGIC10	0.54	3.2333	0.002	0	0.002	HR_proficient	none	0.00118366	0.0934229	0	2	15	2	19	HRP	40-50	Female	3	Positive	Positive	Negative	no	0	0	0	0	353	1079	BRCA1/2 negative	NA	NA	NA	NA	NA	BRCA1/2 negative	NA	cnLOH:2	Gain:4	Gain:4	cnLOH:2	cnLOH:2	cnLOH:2	Gain:4	Gain:4	cnLOH:2	cnLOH:2	cnLOH:2
MAGIC	MAGIC6	1	0.2	0	0	0	HR_proficient	none	0.000165008	0.351232	0	0	0	2	2	HRP	50-60	Female	NA	n/a	n/a	n/a	n/a	0	0	0	0	331	1092	BRCA1/2 negative	NA	NA	NA	NA	NA	BRCA1/2 negative	NA	Het:2	Het:2	Het:2	Het:2	Het:2	Het:2	Het:2	Het:2	Het:2	Het:2	Het:2
MAGIC	MAGIC16	0.62	1.3	0	0	0	HR_proficient	none	0.000143527	0	0	7	25	9	41	HRP	60-70	Female	3	Positive	Positive	Positive	no	0	0	0	0	299	921	BRCA1/2 negative	NA	NA	NA	NA	NA	BRCA1/2 negative	NA	Gain:5	Gain:4	cnLOH:2	cnLOH:2	Gain:5	Gain:3	Gain:4	Gain:3	HighGain:6	Gain:5	cnLOH:2
MAGIC	MAGIC110	0.42	0.8333	0	0	0	HR_proficient	none	0.00242811	0.110501	0	7	21	15	43	HRP	40-50	Female	3	Positive	Negative	Positive	no	0	0	0	0	278	982	BRCA1/2 negative	NA	NA	NA	NA	NA	BRCA1/2 negative	NA	Gain:3	Gain:4	Gain:4	Gain:5	Gain:3	Gain:5	Gain:5	Gain:5	Gain:3	HighGain:21	Gain:3
MAGIC	MAGIC15	0.28	0.6666	0	0	0	HR_proficient	none	0.00145198	0.189586	0	3	8	14	25	HRP	50-60	Female	3	Negative	Negative	Positive	no	0	0	1	0	95	798	BRCA1 VUS	NA	NA	c.-60C>T(BRCA1)	NA	NA	BRCA1 VUS	NA	cnLOH:2	Gain:4	Het:2	Het:2	Gain:4	Gain:4	Gain:4	Gain:3	Gain:4	HighGain:25	cnLOH:2
MAGIC	MAGIC83	0.53	0.8	0	0	0	HR_proficient	none	0.00221639	0.214411	0	4	7	5	16	HRP	50-60	Female	2	Positive	Positive	Negative	no	0	0	0	0	151	918	BRCA1/2 negative	NA	NA	NA	NA	NA	BRCA1/2 negative	NA	Del:1	Het:2	Het:2	Het:2	Del:1	Del:1	Het:2	Het:2	Del:1	Del:1	Del:1
MAGIC	MAGIC46	0.59	1.3333	0.726	0.146	0.58	HR_deficient	BRCA2_type	0.96966	0.521235	0	27	28	21	76	HRD	50-60	Female	3	Positive	Positive	Negative	no	1	0	0	1	348	744	BRCA2 positive	c.6990_6994delTACCT[14:16|1:3](BRCA2)	NA	NA	c.-3631A>G(ATM)	NA	BRCA2 positive	NA	Gain:3	Del:1	Het:2	cnLOH:2	Gain:4	Het:2	Het:2	Het:2	Gain:5	Het:2	Del:1
MAGIC	MAGIC87	0.62	1.9333	0	0	0	HR_proficient	none	0.0399075	0.10447	0	10	6	14	30	HRP	50-60	Female	2	Positive	Negative	Negative	no	0	0	0	0	154	1071	BRCA1/2 negative	NA	NA	NA	NA	NA	BRCA1/2 negative	NA	Del:1	Het:2	Del:1	Het:2	Del:1	Het:2	Het:2	Del:1	Del:1	Del:1	Del:1
MAGIC	MAGIC118	0.62	1.2666	0	0	0	HR_proficient	none	0.00246095	0.224493	0	11	6	6	23	HRP	60-70	Female	2	Positive	Positive	Negative	no	0	0	0	0	138	988	BRCA1/2 negative	NA	NA	NA	NA	NA	BRCA1/2 negative	NA	Het:2	Del:1	Het:2	Het:2	Het:2	Del:1	Het:2	Het:2	Gain:3	Het:2	Del:1
MAGIC	MAGIC94	1	0.2666	0	0	0	HR_proficient	none	0.000106713	0.160888	0	0	2	3	5	HRP	<40	Female	2	Positive	Positive	Negative	no	0	1	0	1	286	1172	Excluded	NA	c.5573G>A[10:17|4:2](ATM)	NA	c.-4989C>T(RAD51C)	NA	Excluded	NA	Het:2	Het:2	Het:2	Het:2	Het:2	Het:2	Het:2	Het:2	Het:2	Het:2	Het:2
MAGIC	MAGIC28	0.81	0.5333	0	0	0	HR_proficient	none	0.00264711	0.16453	0	2	2	4	8	HRP	60-70	Female	NA	Positive	Positive	n/a	no	0	0	0	0	284	1010	BRCA1/2 negative	NA	NA	NA	NA	NA	BRCA1/2 negative	NA	Het:2	Het:2	Del:1	Het:2	Het:2	Het:2	Het:2	Het:2	Het:2	Het:2	Het:2
MAGIC	MAGIC105	0.3	0.7666	0	0	0	HR_proficient	none	0.00207857	0.176126	0	4	23	18	45	HRP	50-60	Female	3	Negative	Negative	Positive	no	0	0	0	0	102	1067	BRCA1/2 negative	NA	NA	NA	NA	NA	BRCA1/2 negative	NA	Gain:3	Gain:4	cnLOH:2	Gain:4	Gain:4	Gain:4	Gain:3	Gain:5	Gain:4	Gain:4	cnLOH:2
MAGIC	MAGIC82	1	0.3333	0	0	0	HR_proficient	none	3.34457e-06	0	0	0	2	2	4	HRP	40-50	Female	3	Positive	Positive	Positive	no	0	0	0	0	164	957	BRCA1/2 negative	NA	NA	NA	NA	NA	BRCA1/2 negative	NA	Het:2	Het:2	Het:2	Het:2	Het:2	Het:2	Het:2	Het:2	Het:2	Het:2	Het:2
MAGIC	MAGIC9	1	0.5666	0	0	0	HR_proficient	none	1.06533e-05	0	0	1	1	1	3	HRP	50-60	Female	NA	n/a	n/a	n/a	n/a	0	0	0	0	334	1064	BRCA1/2 negative	NA	NA	NA	NA	NA	BRCA1/2 negative	NA	Het:2	Het:2	Het:2	Het:2	Het:2	Het:2	Het:2	Het:2	Het:2	Het:2	Het:2
MAGIC	MAGIC135	0.56	1.8666	0	0	0	HR_proficient	none	0.0181449	0.197331	0	21	24	21	66	HRP	>70	Female	3	Positive	Positive	Negative	no	0	0	0	0	154	1060	BRCA1/2 negative	NA	NA	NA	NA	NA	BRCA1/2 negative	NA	cnLOH:2	Gain:4	Del:1	Gain:3	cnLOH:2	Het:2	Gain:3	Gain:3	cnLOH:2	cnLOH:2	cnLOH:2
MAGIC	MAGIC119	0.63	0.5	0	0	0	HR_proficient	none	0.000670108	0.258524	0	2	2	2	6	HRP	50-60	Female	1	Positive	Positive	Negative	no	0	0	0	0	328	1023	BRCA1/2 negative	NA	NA	NA	NA	NA	BRCA1/2 negative	NA	Het:2	Het:2	Het:2	Het:2	Het:2	Het:2	Het:2	Het:2	Het:2	Het:2	Het:2
MAGIC	MAGIC61	0.99	0.8333	0	0	0	HR_proficient	none	0.000253543	0	0	6	6	5	17	HRP	>70	Female	3	Positive	Positive	Positive	no	0	0	0	0	283	1048	BRCA1/2 negative	NA	NA	NA	NA	NA	BRCA1/2 negative	NA	Gain:4	Het:2	Het:2	Het:2	Gain:4	Het:2	Gain:4	Het:2	Gain:4	Gain:4	Del:1
MAGIC	MAGIC29	1	0.4666	0	0	0	HR_proficient	none	0.000820957	0.219902	0	0	1	1	2	HRP	60-70	Female	3	Negative	Negative	Negative	yes	0	0	0	0	135	1079	BRCA1/2 negative	NA	NA	NA	NA	NA	BRCA1/2 negative	NA	Het:2	Het:2	Het:2	Het:2	Het:2	Het:2	Het:2	Het:2	Het:2	Het:2	Het:2
MAGIC	MAGIC57	0.59	1.5666	0.002	0	0.002	HR_proficient	none	0.000344088	0	0	10	9	9	28	HRP	40-50	Female	3	Positive	Negative	Positive	no	0	0	0	0	342	950	BRCA1/2 negative	NA	NA	NA	NA	NA	BRCA1/2 negative	BRCA2.c.3490C>G.Missense_Mutation	Del:1	Del:1	Het:2	Het:2	Del:1	Del:1	Del:1	Het:2	Del:1	HighGain:7	Del:1
MAGIC	MAGIC73	0.82	2.9	0.808	0.084	0.724	HR_deficient	BRCA2_type	0.986846	0.387068	0.277253	17	24	19	60	HRD	50-60	Female	NA	Positive	Positive	n/a	no	0	0	0	0	94	1037	BRCA1/2 negative	NA	NA	NA	NA	NA	BRCA1/2 negative	NA	cnLOH:2	cnLOH:2	cnLOH:2	Gain:3	Gain:4	cnLOH:2	Gain:4	Gain:4	Gain:4	cnLOH:2	cnLOH:2
MAGIC	MAGIC120	0.41	0.5	0.002	0	0.002	HR_proficient	none	0.00939444	0.218052	0	8	4	8	20	HRP	40-50	Female	2	Positive	Positive	Negative	no	0	0	0	0	151	1017	BRCA1/2 negative	NA	NA	NA	NA	NA	BRCA1/2 negative	NA	Het:2	Het:2	Het:2	Het:2	Gain:3	Het:2	Het:2	Het:2	Gain:3	Het:2	Del:1
MAGIC	MAGIC131	0.87	1.2	0	0	0	HR_proficient	none	0.00259462	0.120502	0	6	8	4	18	HRP	50-60	Female	3	Positive	Positive	Negative	no	0	1	0	0	284	1041	Excluded	NA	c.170G>A[12:10|0:9](ATM)	NA	NA	NA	Excluded	NA	Gain:3	Del:1	Del:1	Het:2	Gain:3	Het:2	Gain:3	Het:2	Gain:3	Gain:3	Del:1
MAGIC	MAGIC134	0.33	0.9	0	0	0	HR_proficient	none	0.000728014	0.27973	0	0	11	4	15	HRP	>70	Female	NA	Negative	Negative	Negative	yes	0	0	0	0	342	903	BRCA1/2 negative	NA	NA	NA	NA	NA	BRCA1/2 negative	NA	Het:2	Het:2	Het:2	Het:2	Het:2	Gain:3	Het:2	Het:2	Het:2	Het:2	Het:2
MAGIC	MAGIC103	0.4	1.5666	0.962	0.954	0.008	HR_deficient	cannot_be_determined	0.949896	0.652189	0	27	29	32	88	HRD	60-70	Female	3	Negative	Negative	Negative	yes	0	0	0	0	272	1034	BRCA1/2 negative	NA	NA	NA	NA	NA	BRCA1/2 negative	BRCA1.c.2683_2686delCAAA.Frame_Shift_DEL	Het:2	Del:1	Het:2	Het:2	cnLOH:2	Het:2	Het:2	Het:2	cnLOH:2	Het:2	Het:2
MAGIC	MAGIC91	0.76	0.6	0	0	0	HR_proficient	none	6.50017e-05	0	0	7	9	2	18	HRP	50-60	Female	2	Positive	Positive	Negative	no	0	0	0	1	125	999	Excluded	NA	NA	NA	c.*5390C>G(RAD51C)	NA	Excluded	NA	Het:2	Del:1	Del:1	Het:2	Het:2	Het:2	Het:2	Het:2	Het:2	Het:2	Del:1
MAGIC	MAGIC45	0.58	0.6	0	0	0	HR_proficient	none	0.0013249	0.257115	0	2	0	2	4	HRP	60-70	Female	NA	Negative	Negative	n/a	n/a	0	0	0	1	110	861	Excluded	NA	NA	NA	c.-743T>G(TP53)	NA	Excluded	NA	Het:2	Het:2	Het:2	Het:2	Het:2	Het:2	Het:2	Het:2	Het:2	Het:2	Het:2
MAGIC	MAGIC66	0.55	0.4666	0	0	0	HR_proficient	none	0.000173907	0	0	2	0	3	5	HRP	60-70	Female	3	Positive	Positive	Negative	no	0	0	0	0	77	920	BRCA1/2 negative	NA	NA	NA	NA	NA	BRCA1/2 negative	NA	Het:2	Het:2	Het:2	Het:2	Het:2	Het:2	Het:2	Het:2	Het:2	Het:2	Het:2
MAGIC	MAGIC39	0.62	0.8	0	0	0	HR_proficient	none	0.00460262	0.156492	0	14	11	12	37	HRP	<40	Female	3	Positive	Positive	Positive	no	0	0	0	0	340	1085	BRCA1/2 negative	NA	NA	NA	NA	NA	BRCA1/2 negative	NA	Het:2	Del:1	Del:1	Del:1	Gain:3	Het:2	Het:2	Del:1	Gain:3	Het:2	Del:1
MAGIC	MAGIC98	0.5	0.5333	0	0	0	HR_proficient	none	0.000748626	0.255889	0	1	0	1	2	HRP	40-50	Female	1	Positive	Positive	Negative	no	0	1	0	1	101	941	Excluded	NA	c.1372G>T[12:10|9:10](BARD1)	NA	c.*11648G>A(RAD51D)	NA	Excluded	NA	Het:2	Het:2	Het:2	Het:2	Het:2	Het:2	Het:2	Het:2	Het:2	Het:2	Het:2
MAGIC	MAGIC101	1	0.1666	0	0	0	HR_proficient	none	0.000432871	0.219916	0	0	1	3	4	HRP	50-60	Female	NA	Positive	Positive	n/a	no	0	1	0	1	144	1021	Excluded	NA	c.-31+3A>T[18:26|20:27](ATM)	NA	c.*5390C>G(RAD51C)	NA	Excluded	NA	Het:2	Het:2	Het:2	Het:2	Gain:3	Het:2	Het:2	Het:2	Gain:3	Gain:3	Het:2
MAGIC	MAGIC49	0.63	0.5	0	0	0	HR_proficient	none	9.63659e-05	0	0	4	3	1	8	HRP	50-60	Female	2	Positive	Positive	Negative	no	0	0	0	0	260	951	BRCA1/2 negative	NA	NA	NA	NA	NA	BRCA1/2 negative	NA	Het:2	Het:2	Het:2	Het:2	Het:2	Het:2	Het:2	Del:1	Het:2	Het:2	Het:2
MAGIC	MAGIC55	1	2.3666	0.002	0	0.002	HR_proficient	none	0.000429983	0.0792635	0	1	6	4	11	HRP	<40	Female	3	Positive	Positive	Positive	no	0	0	0	1	166	1157	Excluded	NA	NA	NA	c.-326G>A(TP53)	NA	Excluded	NA	Het:2	Het:2	Gain:3	Het:2	Het:2	Het:2	Het:2	Het:2	Het:2	Gain:3	Het:2
MAGIC	MAGIC50	0.39	1.0333	0.002	0	0.002	HR_proficient	none	0.0212342	0.31526	0	12	20	12	44	HRP	50-60	Female	3	Negative	Negative	Negative	yes	0	0	0	0	181	1074	BRCA1/2 negative	NA	NA	NA	NA	NA	BRCA1/2 negative	NA	cnLOH:2	Het:2	cnLOH:2	Gain:3	cnLOH:2	Gain:3	cnLOH:2	Het:2	cnLOH:2	cnLOH:2	Gain:3
MAGIC	MAGIC111	0.56	2.3	0.318	0.304	0.014	HR_proficient	none	0.90896	0.385858	0	25	24	26	75	Inconsistent	50-60	Female	3	Negative	Negative	Negative	yes	0	0	0	0	165	1120	BRCA1/2 negative	NA	NA	NA	NA	NA	BRCA1/2 negative	NA	Del:0	Gain:3	Het:2	Del:1	cnLOH:2	Gain:3	Het:2	Del:1	Del:1	Del:1	Del:1
MAGIC	MAGIC69	0.29	0.9666	0.814	0.476	0.338	HR_deficient	cannot_be_determined	0.8946	0.415191	0	8	10	19	37	HRD	<40	Female	2	Positive	Positive	Negative	no	0	0	0	0	278	994	BRCA1/2 negative	NA	NA	NA	NA	NA	BRCA1/2 negative	NA	HighGain:6	Gain:4	Het:2	Gain:4	HighGain:10	Het:2	Gain:4	Gain:4	HighGain:10	HighGain:6	cnLOH:2
MAGIC	MAGIC27	0.7	1.2666	0	0	0	HR_proficient	none	0.000290809	0	0	8	13	14	35	HRP	60-70	Female	3	Positive	Positive	Negative	no	0	0	0	0	87	1003	BRCA1/2 negative	NA	NA	NA	NA	NA	BRCA1/2 negative	NA	Del:1	Gain:3	Del:1	Het:2	cnLOH:2	Del:1	Gain:3	Gain:3	cnLOH:2	cnLOH:2	cnLOH:2
MAGIC	MAGIC127	0.62	0.5333	0	0	0	HR_proficient	none	0.000267692	0	0	6	11	8	25	HRP	40-50	Female	3	Positive	Positive	Negative	no	0	0	0	0	163	1020	BRCA1/2 negative	NA	NA	NA	NA	NA	BRCA1/2 negative	NA	Het:2	Het:2	Del:1	Gain:3	Het:2	Het:2	Het:2	Gain:3	Het:2	Het:2	Del:1
MAGIC	MAGIC71	0.28	0.6	0.004	0	0.004	HR_proficient	none	6.33459e-05	0	0.120778	0	2	1	3	HRP	>70	Female	1	Positive	Positive	Negative	no	0	0	0	0	81	872	BRCA1/2 negative	NA	NA	NA	NA	NA	BRCA1/2 negative	NA	Het:2	Het:2	Het:2	Het:2	Het:2	Het:2	Het:2	Het:2	Het:2	Het:2	Het:2
MAGIC	MAGIC12	0.79	0.6333	0	0	0	HR_proficient	none	0.00192282	0.196179	0	6	8	6	20	HRP	40-50	Female	2	Positive	Positive	Negative	no	0	0	0	0	80	999	BRCA1/2 negative	NA	NA	NA	NA	NA	BRCA1/2 negative	NA	Gain:3	Del:1	Del:1	Het:2	Gain:4	Het:2	Gain:4	Het:2	Gain:3	Gain:3	Del:1
MAGIC	MAGIC84	0.8	0.5	0	0	0	HR_proficient	none	0.000527801	0	0	5	10	4	19	HRP	40-50	Female	2	Positive	Positive	Negative	no	0	0	0	0	316	1031	BRCA1/2 negative	NA	NA	NA	NA	NA	BRCA1/2 negative	NA	Het:2	Del:1	Het:2	Het:2	Het:2	Het:2	Gain:3	Het:2	Het:2	Het:2	Del:1
MAGIC	MAGIC17	0.61	0.6	0	0	0	HR_proficient	none	2.38353e-05	0	0.132708	4	4	4	12	HRP	40-50	Female	2	Positive	Positive	Negative	no	0	1	0	0	336	1103	Excluded	NA	c.1100delC[14:13|7:21](CHEK2)	NA	NA	NA	Excluded	NA	Del:1	Het:2	Het:2	Het:2	Del:1	Del:1	Gain:3	Het:2	Del:1	Del:1	Del:1
MAGIC	MAGIC60	1	0.7666	0	0	0	HR_proficient	none	0.000403738	0.181148	0	0	0	1	1	HRP	50-60	Female	1	Positive	Positive	Negative	no	0	0	0	0	267	902	BRCA1/2 negative	NA	NA	NA	NA	NA	BRCA1/2 negative	NA	Het:2	Het:2	Het:2	Het:2	Het:2	Het:2	Gain:3	Het:2	Het:2	Het:2	Het:2
MAGIC	MAGIC52	0.78	0.9	0	0	0	HR_proficient	none	8.56113e-05	0	0	1	2	1	4	HRP	>70	Female	2	Positive	Positive	Negative	no	0	0	0	0	134	1035	BRCA1/2 negative	NA	NA	NA	NA	NA	BRCA1/2 negative	NA	Het:2	Het:2	Het:2	Het:2	Het:2	Het:2	Gain:3	Het:2	Het:2	Het:2	Het:2
MAGIC	MAGIC1	0.46	0.0333	0.002	0	0.002	HR_proficient	none	9.02054e-05	0.320871	0	1	5	1	7	HRP	60-70	Female	NA	Negative	Negative	n/a	n/a	0	0	0	0	85	1110	BRCA1/2 negative	NA	NA	NA	NA	NA	BRCA1/2 negative	NA	Het:2	Het:2	Het:2	Het:2	Het:2	Het:2	Het:2	Het:2	Het:2	Het:2	Het:2
MAGIC	MAGIC136	0.38	1.2666	0	0	0	HR_proficient	none	0.00872883	0.206162	0	18	18	23	59	HRP	40-50	Female	3	Positive	Positive	Positive	no	0	0	0	0	355	1032	BRCA1/2 negative	NA	NA	NA	NA	NA	BRCA1/2 negative	NA	Del:1	Het:2	Del:1	Het:2	HighGain:10	Del:1	cnLOH:2	Del:1	HighGain:7	Del:1	Del:1
MAGIC	MAGIC19	0.49	0.5333	0	0	0	HR_proficient	none	7.87047e-05	0	0	3	3	5	11	HRP	40-50	Female	2	Positive	Positive	Negative	no	0	0	0	0	312	1024	BRCA1/2 negative	NA	NA	NA	NA	NA	BRCA1/2 negative	NA	Het:2	Het:2	Het:2	Het:2	Het:2	Het:2	Gain:4	Het:2	Het:2	Het:2	Het:2
MAGIC	MAGIC75	0.63	0.8	0	0	0	HR_proficient	none	0.010919	0.200691	0	7	12	11	30	HRP	50-60	Female	3	Positive	Positive	Negative	no	0	0	0	0	134	1083	BRCA1/2 negative	NA	NA	NA	NA	NA	BRCA1/2 negative	NA	Gain:3	cnLOH:2	Gain:3	Gain:3	Gain:3	Het:2	Gain:5	Gain:3	Het:2	Gain:3	Gain:3
MAGIC	MAGIC14	0.4	0.2	0	0	0	HR_proficient	none	0.000884737	0.168164	0	1	0	1	2	HRP	>70	Female	1	Positive	Positive	Negative	no	0	0	0	0	308	1035	BRCA1/2 negative	NA	NA	NA	NA	NA	BRCA1/2 negative	NA	Het:2	Het:2	Het:2	Het:2	Het:2	Het:2	Het:2	Het:2	Het:2	Het:2	Het:2
MAGIC	MAGIC48	0.33	0.5333	0	0	0	HR_proficient	none	0.00123342	0.158836	0	1	3	1	5	HRP	>70	Female	1	Positive	Positive	Negative	no	0	1	0	0	161	996	Excluded	NA	c.-217A>C[](CHEK2)	NA	NA	NA	Excluded	NA	Gain:4	Het:2	cnLOH:2	Gain:4	Gain:4	Gain:4	Gain:4	Gain:4	Gain:4	Gain:4	Gain:4
MAGIC	MAGIC40	0.69	1.3333	0	0	0	HR_proficient	none	5.75859e-05	0	0	2	3	3	8	HRP	60-70	Female	2	Positive	Positive	Negative	no	0	0	0	0	130	1031	BRCA1/2 negative	NA	NA	NA	NA	NA	BRCA1/2 negative	NA	Het:2	Het:2	Het:2	Het:2	Het:2	Del:1	Gain:5	Het:2	Het:2	Het:2	Het:2
MAGIC	MAGIC129	1	0.6666	0	0	0	HR_proficient	none	5.61449e-05	0	0	0	2	0	2	HRP	<40	Female	3	Positive	Positive	Negative	no	0	0	0	0	323	1067	BRCA1/2 negative	NA	NA	NA	NA	NA	BRCA1/2 negative	NA	Het:2	Het:2	Het:2	Het:2	Het:2	Het:2	Het:2	Het:2	Het:2	Het:2	Het:2
MAGIC	MAGIC5	0.43	0.7333	0	0	0	HR_proficient	none	0.00156547	0.153564	0	4	7	5	16	HRP	60-70	Female	3	Positive	Positive	Negative	no	0	0	0	0	153	817	BRCA1/2 negative	NA	NA	NA	NA	NA	BRCA1/2 negative	NA	Gain:4	Gain:4	cnLOH:2	Gain:4	Gain:4	Gain:4	Gain:4	Gain:4	Gain:4	Gain:4	Gain:4
MAGIC	MAGIC62	1	0.3333	0	0	0	HR_proficient	none	0.000134898	0.14475	0	0	0	1	1	HRP	40-50	Female	3	Positive	Negative	Positive	no	0	0	0	0	293	1027	BRCA1/2 negative	NA	NA	NA	NA	NA	BRCA1/2 negative	NA	Het:2	Het:2	Het:2	Het:2	Gain:3	Het:2	Gain:3	Het:2	Gain:4	Het:2	Het:2
MAGIC	MAGIC63	0.36	0.4333	0	0	0	HR_proficient	none	0.000605894	0.152094	0	4	9	2	15	HRP	40-50	Female	1	Positive	Positive	Negative	no	0	0	0	0	314	991	BRCA1/2 negative	NA	NA	NA	NA	NA	BRCA1/2 negative	NA	Het:2	Het:2	Het:2	Het:2	Het:2	Het:2	Gain:4	Het:2	Del:1	Het:2	Het:2
MAGIC	MAGIC126	0.89	0.9666	0	0	0	HR_proficient	none	5.37209e-05	0	0	0	0	2	2	HRP	>70	Female	NA	Positive	Positive	Negative	no	0	0	0	0	92	960	BRCA1/2 negative	NA	NA	NA	NA	NA	BRCA1/2 negative	NA	Het:2	Het:2	Het:2	Het:2	Het:2	Del:1	Het:2	Het:2	Het:2	Het:2	Het:2
MAGIC	MAGIC59	0.62	2	0.932	0.91	0.022	HR_deficient	BRCA1_type	0.995238	0.603295	0	26	26	32	84	HRD	60-70	Female	3	Negative	Negative	Negative	yes	0	0	0	0	129	944	BRCA1/2 negative	NA	NA	NA	NA	NA	BRCA1/2 negative	NA	cnLOH:2	Del:1	Del:1	Del:1	Del:1	Het:2	Het:2	Del:1	Del:1	Del:1	Del:1
MAGIC	MAGIC96	0.72	0.9666	0	0	0	HR_proficient	none	0.00104441	0	0	9	11	8	28	HRP	50-60	Female	3	Positive	Negative	Negative	no	0	0	0	1	252	970	Excluded	NA	NA	NA	c.-4418C>T(RAD51D)	NA	Excluded	NA	Het:2	Het:2	Het:2	Het:2	Het:2	Del:1	Gain:3	Het:2	Het:2	Het:2	Del:1
MAGIC	MAGIC95	0.52	0.6666	0	0	0	HR_proficient	none	0.00229411	0.220819	0	10	16	7	33	HRP	40-50	Female	3	Positive	Positive	Positive	no	0	0	0	1	305	976	Excluded	NA	NA	NA	c.1065+480T>G(ATM)	NA	Excluded	NA	Del:1	Het:2	Het:2	Het:2	Del:1	Het:2	Het:2	Del:1	Del:1	Gain:3	Del:1
MAGIC	MAGIC86	0.58	1	0	0	0	HR_proficient	none	0.00334992	0.174715	0	11	10	4	25	HRP	<40	Female	3	Positive	Positive	Negative	no	0	0	0	0	193	1120	BRCA1/2 negative	NA	NA	NA	NA	NA	BRCA1/2 negative	NA	Del:1	Het:2	Del:1	Het:2	Gain:4	Del:1	Het:2	Del:1	HighGain:9	Del:1	Del:1
MAGIC	MAGIC34	0.57	0.6333	0	0	0	HR_proficient	none	0.000149172	0	0	4	2	5	11	HRP	60-70	Female	1	Positive	Positive	Positive	no	0	0	0	0	77	985	BRCA1/2 negative	NA	NA	NA	NA	NA	BRCA1/2 negative	NA	Del:1	Del:1	Het:2	Het:2	Gain:4	Het:2	Het:2	Het:2	Gain:4	Del:1	Del:1
MAGIC	MAGIC23	0.71	1.6	0.002	0	0.002	HR_proficient	none	0.00613791	0.230403	0.127413	16	13	4	33	HRP	<40	Female	3	Positive	Positive	Negative	no	0	0	0	0	323	1030	BRCA1/2 negative	NA	NA	NA	NA	NA	BRCA1/2 negative	NA	Del:1	Del:1	Del:1	Het:2	Het:2	Het:2	Het:2	Het:2	Het:2	Del:1	Del:1
MAGIC	MAGIC4	0.51	0.2	0	0	0	HR_proficient	none	0.000572415	0.222623	0	4	5	1	10	HRP	40-50	Female	NA	Positive	n/a	n/a	no	0	0	0	0	135	953	BRCA1/2 negative	NA	NA	NA	NA	NA	BRCA1/2 negative	NA	Het:2	Het:2	Del:1	Het:2	Het:2	Del:1	Gain:3	Het:2	Het:2	Het:2	Het:2
MAGIC	MAGIC79	0.59	3.7	0.958	0.9	0.058	HR_deficient	BRCA1_type	0.99525	0.441862	0.401475	19	28	31	78	HRD	60-70	Female	3	Negative	Negative	Negative	yes	0	0	0	0	357	1136	BRCA1/2 negative	NA	NA	NA	NA	NA	BRCA1/2 negative	NA	Gain:3	Gain:5	Gain:4	cnLOH:2	Gain:3	Gain:4	Gain:4	Gain:4	Gain:4	Gain:3	Gain:3
MAGIC	MAGIC117	0.41	0.4	0	0	0	HR_proficient	none	0.000283818	0.187661	0	4	16	3	23	HRP	40-50	Female	3	Positive	Positive	Negative	no	0	0	0	0	318	928	BRCA1/2 negative	NA	NA	NA	NA	NA	BRCA1/2 negative	NA	Gain:4	HighGain:6	Gain:4	HighGain:6	Gain:4	Gain:4	HighGain:6	HighGain:8	Gain:4	Gain:4	Gain:4
MAGIC	MAGIC102	0.73	0.5333	0	0	0	HR_proficient	none	8.21998e-05	0	0	6	5	5	16	HRP	<40	Female	2	Positive	Positive	Negative	no	0	0	0	0	323	1062	BRCA1/2 negative	NA	NA	NA	NA	NA	BRCA1/2 negative	NA	Het:2	cnLOH:2	Het:2	Het:2	Het:2	Del:1	Gain:3	Het:2	Het:2	Het:2	Het:2
MAGIC	MAGIC21	1	0.1333	0	0	0	HR_proficient	none	0.000174832	0.16847	0	0	1	0	1	HRP	40-50	Female	2	Positive	Positive	Negative	no	0	0	0	0	311	883	BRCA1/2 negative	NA	NA	NA	NA	NA	BRCA1/2 negative	NA	Het:2	Het:2	Het:2	Het:2	Het:2	Het:2	Het:2	Het:2	Het:2	Het:2	Het:2
MAGIC	MAGIC33	0.45	0.6333	0	0	0	HR_proficient	none	6.37799e-05	0	0	4	7	2	13	HRP	60-70	Female	2	Positive	Negative	Negative	no	0	0	0	0	126	1107	BRCA1/2 negative	NA	NA	NA	NA	NA	BRCA1/2 negative	NA	Gain:4	Gain:4	Gain:4	Gain:4	Gain:4	Gain:4	Gain:4	Gain:4	Gain:4	Gain:4	cnLOH:2
MAGIC	MAGIC67	0.33	0.5333	0.002	0	0.002	HR_proficient	none	0.000837026	0.153735	0	3	4	3	10	HRP	50-60	Female	2	Positive	Positive	Negative	no	0	0	0	0	166	1060	BRCA1/2 negative	NA	NA	NA	NA	NA	BRCA1/2 negative	NA	Gain:5	Gain:4	Gain:4	Gain:4	Gain:5	Gain:4	HighGain:6	Gain:4	Gain:5	Gain:5	cnLOH:2
MAGIC	MAGIC20	0.45	0.9	0	0	0	HR_proficient	none	0.00740635	0.174304	0	14	16	16	46	HRP	50-60	Female	2	Positive	Positive	Negative	no	0	0	0	0	343	1016	BRCA1/2 negative	NA	NA	NA	NA	NA	BRCA1/2 negative	NA	Gain:3	Gain:3	Het:2	cnLOH:2	Gain:4	Del:1	Gain:4	Het:2	Gain:4	Gain:3	Del:1
MAGIC	MAGIC113	0.53	0.4666	0	0	0	HR_proficient	none	0.000487219	0.3029	0	1	3	5	9	HRP	50-60	Female	3	Positive	Positive	Negative	no	0	0	0	0	128	983	BRCA1/2 negative	NA	NA	NA	NA	NA	BRCA1/2 negative	NA	Het:2	Het:2	Het:2	Het:2	Het:2	Het:2	Het:2	Het:2	Het:2	Het:2	Het:2
MAGIC	MAGIC51	0.59	1.1333	0	0	0	HR_proficient	none	0.000187906	0	0	17	17	7	41	HRP	40-50	Female	3	Negative	Negative	Positive	no	0	0	0	0	150	869	BRCA1/2 negative	NA	NA	NA	NA	NA	BRCA1/2 negative	NA	cnLOH:2	Del:1	Gain:4	Het:2	Gain:5	Het:2	Het:2	Het:2	cnLOH:2	Del:1	Del:1
MAGIC	MAGIC32	0.56	1.5666	0.672	0.13	0.542	HR_deficient	cannot_be_determined	0.853465	0.380741	0.129667	9	19	34	62	HRD	50-60	Female	2	Positive	Positive	Positive	no	0	1	0	0	323	1069	BRCA1/2 negative	NA	NA	NA	NA	B_DEL06615919_DEL_4711_PALB2_PALB2	Excluded	NA	Gain:4	Het:2	cnLOH:2	Gain:3	HighGain:7	Het:2	Gain:3	Het:2	HighGain:7	HighGain:6	cnLOH:2
MAGIC	MAGIC123	0.66	0.6333	0.016	0.008	0.008	HR_proficient	none	0.00998499	0.116836	0	1	2	0	3	HRP	60-70	Female	3	Positive	Positive	Negative	no	0	0	0	0	144	886	BRCA1/2 negative	NA	NA	NA	NA	NA	BRCA1/2 negative	NA	Het:2	Het:2	Het:2	Het:2	Het:2	Het:2	Gain:3	Het:2	Het:2	Het:2	Het:2
MAGIC	MAGIC38	0.51	0.6	0	0	0	HR_proficient	none	0.00264884	0.165838	0	4	4	4	12	HRP	50-60	Female	1	Positive	Positive	Negative	no	0	1	0	0	316	1027	Excluded	NA	c.716T>A[20:24|24:10](BARD1)	NA	NA	NA	Excluded	NA	Het:2	Het:2	Het:2	Het:2	Het:2	Het:2	Het:2	Het:2	Het:2	Het:2	Het:2
MAGIC	MAGIC76	0.65	0.7	0	0	0	HR_proficient	none	0.00392875	0.244083	0	17	20	18	55	HRP	<40	Female	3	Negative	Negative	Positive	no	0	0	0	0	161	1084	BRCA1/2 negative	NA	NA	NA	NA	NA	BRCA1/2 negative	NA	Del:1	Del:1	Het:2	Het:2	Het:2	Het:2	Het:2	cnLOH:2	Het:2	Del:1	Del:1
MAGIC	MAGIC37	0.41	0.9333	0.816	0.086	0.73	HR_deficient	cannot_be_determined	0.599322	0.380941	0.161745	11	20	17	48	Inconsistent	60-70	Female	3	Negative	Negative	Negative	yes	0	1	0	2	322	880	Excluded	NA	c.2968G>T[18:18|13:7](PALB2)	NA	c.-430A>G(TP53);c.-1894A>T(BRIP1)	NA	Excluded	NA	Het:2	Het:2	Het:2	Het:2	Het:2	Het:2	Het:2	Het:2	Het:2	Het:2	Het:2
MAGIC	MAGIC80	0.83	0.5	0	0	0	HR_proficient	none	2.90383e-05	0	0.108695	1	2	0	3	HRP	60-70	Female	1	Positive	Positive	Negative	no	0	0	0	0	274	945	BRCA1/2 negative	NA	NA	NA	NA	NA	BRCA1/2 negative	NA	Het:2	Het:2	Het:2	Het:2	Het:2	Het:2	Gain:3	Het:2	Het:2	Het:2	Het:2
MAGIC	MAGIC108	0.72	0.8666	0	0	0	HR_proficient	none	0.00158641	0.191554	0	4	6	4	14	HRP	<40	Female	2	Positive	Positive	Negative	no	0	0	0	0	254	1047	BRCA1/2 negative	NA	NA	NA	NA	NA	BRCA1/2 negative	NA	Het:2	Het:2	Het:2	Del:1	Gain:4	Het:2	Het:2	Het:2	Gain:4	Gain:3	Del:1
MAGIC	MAGIC7	0.55	0.4	0	0	0	HR_proficient	none	0.000155386	0.235234	0	0	0	0	0	HRP	60-70	Female	1	Positive	Positive	Negative	no	0	0	0	0	166	973	BRCA1/2 negative	NA	NA	NA	NA	NA	BRCA1/2 negative	NA	Het:2	Het:2	Het:2	Het:2	Het:2	Het:2	Het:2	Het:2	Het:2	Het:2	Het:2
MAGIC	MAGIC122	0.77	1.3333	0.822	0.136	0.686	HR_deficient	BRCA2_type	0.971967	0.287496	0.282956	15	12	23	50	HRD	<40	Female	3	Positive	Positive	Negative	no	0	0	0	0	317	828	BRCA1/2 negative	NA	NA	NA	NA	NA	BRCA1/2 negative	NA	Gain:3	Del:1	Del:1	Het:2	Gain:4	Del:1	Het:2	Del:1	Gain:4	Gain:3	Del:1
MAGIC	MAGIC124	0.32	0.9666	0	0	0	HR_proficient	none	0.000303905	0	0.106631	7	19	11	37	HRP	40-50	Female	NA	Positive	Positive	Negative	no	0	0	0	0	273	894	BRCA1/2 negative	NA	NA	NA	NA	NA	BRCA1/2 negative	NA	Gain:3	HighGain:8	Gain:3	Gain:3	HighGain:18	Gain:3	Gain:3	Gain:3	HighGain:32	Gain:5	Gain:3
MAGIC	MAGIC125	0.67	2.8	0	0	0	HR_proficient	none	0.000218939	0	0	7	13	12	32	HRP	40-50	Female	NA	Positive	n/a	n/a	no	0	0	0	1	328	745	Excluded	NA	NA	NA	c.*5390C>G(RAD51C)	NA	Excluded	BARD1.c.926C>T.Missense_Mutation	Del:1	Het:2	Del:1	Het:2	Del:1	Het:2	Het:2	Het:2	Del:1	Gain:3	Del:1
MAGIC	MAGIC31	0.63	0.9	0	0	0	HR_proficient	none	0.00132441	0.152603	0	5	5	6	16	HRP	60-70	Female	NA	Positive	Positive	Negative	no	0	0	0	0	143	1065	BRCA1/2 negative	NA	NA	NA	NA	NA	BRCA1/2 negative	NA	Het:2	Del:1	Del:1	Het:2	Het:2	Het:2	Gain:3	Het:2	Het:2	Het:2	Het:2
MAGIC	MAGIC100	0.64	1.6333	0	0	0	HR_proficient	none	0.0034511	0.146999	0	14	18	12	44	HRP	>70	Female	3	Positive	Positive	Negative	no	0	0	0	0	115	991	BRCA1/2 negative	NA	NA	NA	NA	NA	BRCA1/2 negative	NA	Het:2	Del:1	Het:2	Het:2	Het:2	Del:1	Gain:3	Del:1	Het:2	Het:2	Del:1
MAGIC	MAGIC58	0.55	0.6333	0	0	0	HR_proficient	none	0.000794598	0.183421	0	3	5	1	9	HRP	60-70	Female	2	Positive	Positive	Negative	no	0	0	0	0	141	1035	BRCA1/2 negative	NA	NA	NA	NA	NA	BRCA1/2 negative	NA	Het:2	Het:2	Del:1	Het:2	Het:2	Het:2	Gain:5	Het:2	Het:2	Het:2	Het:2
MAGIC	MAGIC72	0.69	0.9666	0	0	0	HR_proficient	none	0.00397959	0.145316	0	9	12	9	30	HRP	60-70	Female	3	Positive	Positive	Negative	no	0	0	0	0	340	941	BRCA1/2 negative	NA	NA	NA	NA	NA	BRCA1/2 negative	NA	Gain:3	Gain:4	Het:2	Del:1	Gain:3	Del:1	Gain:4	Het:2	Gain:3	Gain:3	Del:1
MAGIC	MAGIC54	0.6	2.4	0	0	0	HR_proficient	none	0.0203172	0.143416	0.10468	13	19	18	50	HRP	40-50	Female	3	Positive	Positive	Negative	no	0	0	0	0	116	1068	BRCA1/2 negative	NA	NA	NA	NA	NA	BRCA1/2 negative	NA	cnLOH:2	Gain:3	Het:2	Gain:3	Gain:3	Gain:3	Gain:4	Gain:3	Gain:3	cnLOH:2	cnLOH:2
MAGIC	MAGIC3	0.43	0.5	0	0	0	HR_proficient	none	0.000508582	0.26821	0	6	5	5	16	HRP	40-50	Female	2	Positive	Positive	Negative	no	0	0	0	0	157	926	BRCA1/2 negative	NA	NA	NA	NA	NA	BRCA1/2 negative	NA	Del:1	Het:2	Het:2	Het:2	Del:1	Del:1	Het:2	Het:2	Del:1	Del:1	Del:1
MAGIC	MAGIC116	0.75	0.6333	0	0	0	HR_proficient	none	0.00136542	0.159314	0	9	8	3	20	HRP	>70	Male	2	Positive	Positive	Negative	no	0	0	0	0	342	884	BRCA1/2 negative	NA	NA	NA	NA	NA	BRCA1/2 negative	NA	Gain:3	Del:1	Del:1	Het:2	Gain:3	Het:2	Gain:4	Het:2	Gain:3	Gain:3	Del:1
MAGIC	MAGIC92	0.26	0.5333	0	0	0	HR_proficient	none	0.00140433	0.24624	0	2	7	0	9	HRP	60-70	Female	1	Positive	Positive	Negative	no	0	0	0	0	149	1035	BRCA1/2 negative	NA	NA	NA	NA	NA	BRCA1/2 negative	NA	Het:2	Het:2	Het:2	Het:2	Het:2	Het:2	Het:2	Het:2	Het:2	Het:2	Het:2
Q-IMPROvE	GQ23P000004	0.39	3.5333	0.954	0.908	0.046	HR_deficient	BRCA1_type	0.999992	0.549845	0	20	30	31	81	HRD	40-50	Female	3	Positive	Positive	Positive	no	0	0	0	0	62	1088	BRCA1/2 negative	NA	NA	NA	NA	NA	BRCA1/2 negative	NA	cnLOH:2	Het:2	Gain:4	cnLOH:2	Gain:4	Gain:3	Gain:3	Gain:3	Gain:4	HighGain:8	cnLOH:2
Q-IMPROvE	GQ22P000031	0.34	0.5	0	0	0	HR_proficient	none	0.0246784	0.152055	0	7	9	6	22	HRP	<40	Female	NA	Positive	Positive	Positive	no	0	0	0	0	315	876	BRCA1/2 negative	NA	NA	NA	NA	NA	BRCA1/2 negative	NA	Del:1	Het:2	Het:2	Het:2	Del:1	Het:2	Het:2	Het:2	Del:1	Del:1	Del:1
Q-IMPROvE	GQ21P000032	0.31	2.2666	0.886	0.774	0.112	HR_deficient	BRCA1_type	0.99922	0.304934	0.309052	12	22	12	46	HRD	40-50	Female	2	Positive	Positive	Negative	no	0	1	0	0	338	939	Excluded	NA	c.58C>T[17:24|21:30](CHEK2)	NA	NA	NA	Excluded	NA	Gain:4	Gain:4	cnLOH:2	Gain:4	HighGain:8	cnLOH:2	Gain:4	cnLOH:2	HighGain:6	Gain:4	cnLOH:2
Q-IMPROvE	GQ21P000023	0.51	0.5333	0.006	0	0.006	HR_proficient	none	0.00018063	0	0	4	4	3	11	HRP	40-50	Female	1	Positive	Positive	Negative	no	0	1	0	0	275	1015	Excluded	NA	c.2379C>T[20:12|54:35](PALB2)	NA	NA	NA	Excluded	NA	Het:2	Het:2	Het:2	Het:2	Het:2	Del:1	Gain:3	Het:2	Het:2	Het:2	Het:2
Q-IMPROvE	GQ21P000039	0.57	2.0333	0	0	0	HR_proficient	none	0.00183305	0	0	10	12	5	27	HRP	40-50	Female	2	Negative	Negative	Positive	no	0	0	0	0	351	994	BRCA1/2 negative	NA	NA	NA	NA	NA	BRCA1/2 negative	NA	Het:2	Gain:3	Del:1	Del:1	Gain:3	Het:2	Gain:3	Gain:3	Gain:3	Het:2	Del:1
Q-IMPROvE	GQ23P000007	0.53	1.5	0	0	0	HR_proficient	none	0.0257971	0.10458	0	12	8	10	30	HRP	50-60	Female	3	Negative	Negative	Positive	no	0	0	0	1	334	1007	Excluded	NA	NA	NA	c.-4002T>C(BARD1)	NA	Excluded	NA	Del:1	Del:1	Del:1	Het:2	Gain:4	Het:2	Gain:3	Het:2	Gain:4	Del:1	Del:1
Q-IMPROvE	GQ23P000002	0.42	1.3333	0	0	0	HR_proficient	none	0.000951329	0	0.0906437	15	17	6	38	HRP	50-60	Female	NA	Negative	Negative	Positive	no	0	0	0	0	140	1044	BRCA1/2 negative	NA	NA	NA	NA	NA	BRCA1/2 negative	NA	Del:1	Het:2	Het:2	Het:2	Gain:3	Del:1	Het:2	Het:2	Gain:3	Del:1	Del:1
Q-IMPROvE	GQ22P000032	0.43	6.2	0	0	0	HR_proficient	none	0.0434299	0	0	23	21	6	50	HRP	50-60	Female	NA	Negative	Positive	Positive	no	0	0	0	0	340	1000	BRCA1/2 negative	NA	NA	NA	NA	NA	BRCA1/2 negative	BRCA2.c.2187_2191delAAAAG.Frame_Shift_DEL;CHEK2.null.RNA	cnLOH:2	cnLOH:2	Gain:3	Gain:3	cnLOH:2	Gain:3	Gain:4	Gain:3	cnLOH:2	cnLOH:2	cnLOH:2
Q-IMPROvE	GQ22P000035	0.86	0.9333	0	0	0	HR_proficient	none	0.00450321	0.172873	0	1	2	2	5	HRP	50-60	Female	NA	Negative	Negative	Negative	yes	0	0	0	0	314	1101	BRCA1/2 negative	NA	NA	NA	NA	NA	BRCA1/2 negative	NA	Het:2	Het:2	Het:2	Het:2	Het:2	Het:2	Het:2	Het:2	Het:2	Het:2	Het:2
Q-IMPROvE	GQ21P000029	0.31	1.4666	0.804	0.324	0.48	HR_deficient	cannot_be_determined	0.997681	0.300956	0	17	21	25	63	HRD	40-50	Female	3	Negative	Negative	Negative	yes	0	0	0	0	167	1004	BRCA1/2 negative	NA	NA	NA	NA	NA	BRCA1/2 negative	NA	Het:2	Del:1	Het:2	Het:2	Het:2	Del:1	Het:2	cnLOH:2	Het:2	Het:2	Del:1
Q-IMPROvE	GQ21P000027	0.66	0.3666	0	0	0	HR_proficient	none	0.000646114	0	0.143984	7	11	2	20	HRP	40-50	Female	3	Positive	Positive	Negative	no	0	0	0	0	318	984	BRCA1/2 negative	NA	NA	NA	NA	NA	BRCA1/2 negative	NA	Het:2	Het:2	Del:1	Het:2	Gain:4	Del:1	Het:2	Het:2	Gain:4	Het:2	Del:1
Q-IMPROvE	GQ21P000022	0.33	1.2666	0	0	0	HR_proficient	none	0.0644124	0.10638	0.145047	9	19	12	40	HRP	40-50	Female	2	Positive	Positive	Negative	no	0	0	0	0	135	1017	BRCA1/2 negative	NA	NA	NA	NA	NA	BRCA1/2 negative	NA	Gain:4	Gain:3	cnLOH:2	Gain:4	Gain:4	Gain:3	Gain:5	Gain:4	Gain:4	Gain:4	HighGain:6
Q-IMPROvE	GQ21P000001	0.22	0.7666	0	0	0	HR_proficient	none	0.00198766	0.138721	0.100668	5	7	5	17	HRP	60-70	Female	3	Positive	Positive	Positive	no	0	0	0	0	327	949	BRCA1/2 negative	NA	NA	NA	NA	NA	BRCA1/2 negative	NA	Del:1	Het:2	Het:2	Het:2	HighGain:6	Het:2	Het:2	Het:2	Del:1	Del:1	Het:2
Q-IMPROvE	GQ22P000036	0.3	1.3333	0.928	0.91	0.018	HR_deficient	BRCA1_type	0.995555	0.418831	0	16	23	30	69	HRD	40-50	Female	NA	Negative	Negative	Negative	yes	1	0	0	0	155	1020	BRCA1 positive	c.131G>T[27:23|30:33](BRCA1)	NA	NA	NA	NA	BRCA1 positive	NA	cnLOH:2	Het:2	Het:2	cnLOH:2	cnLOH:2	Gain:3	Gain:3	cnLOH:2	cnLOH:2	cnLOH:2	cnLOH:2
Q-IMPROvE	GQ20P000002	0.72	1.5666	0	0	0	HR_proficient	none	0.0496669	0.151431	0	18	16	11	45	HRP	60-70	Female	2	Positive	Positive	Negative	no	0	0	0	0	149	1076	BRCA1/2 negative	NA	NA	NA	NA	NA	BRCA1/2 negative	NA	Gain:4	Gain:3	cnLOH:2	Gain:3	Gain:4	cnLOH:2	Gain:5	Del:0	Gain:4	Gain:4	cnLOH:2
Q-IMPROvE	GQ23P000003	0.59	1.9666	0.3	0.122	0.178	HR_proficient	none	0.86714	0.192437	0.173712	16	25	17	58	Inconsistent	60-70	Female	NA	Negative	Negative	Positive	no	0	0	0	0	334	1045	BRCA1/2 negative	NA	NA	NA	NA	NA	BRCA1/2 negative	NA	cnLOH:2	cnLOH:2	cnLOH:2	Gain:4	HighGain:12	cnLOH:2	Gain:4	cnLOH:2	Gain:5	HighGain:14	cnLOH:2
Q-IMPROvE	GQ20P000001	0.27	0.4	0	0	0	HR_proficient	none	0.00372652	0.25076	0	8	18	17	43	HRP	<40	Female	3	Negative	Negative	Positive	no	0	0	0	0	165	922	BRCA1/2 negative	NA	NA	NA	NA	NA	BRCA1/2 negative	NA	cnLOH:2	Gain:4	Gain:4	cnLOH:2	cnLOH:2	cnLOH:2	Gain:4	Gain:4	cnLOH:2	Gain:4	cnLOH:2
Q-IMPROvE	GQ21P000024	0.75	1.9	0	0	0	HR_proficient	none	0.000811504	0	0	7	21	6	34	HRP	40-50	Female	2	Positive	Positive	Negative	no	0	0	0	0	316	1146	BRCA1/2 negative	NA	NA	NA	NA	NA	BRCA1/2 negative	NA	Gain:4	Gain:4	cnLOH:2	cnLOH:2	HighGain:16	cnLOH:2	Gain:5	Gain:3	HighGain:15	Gain:5	cnLOH:2
Q-IMPROvE	GQ22P000034	0.38	4.2	0.896	0.166	0.73	HR_deficient	BRCA2_type	0.999829	0.381538	0.21064	29	26	23	78	HRD	50-60	Female	3	Negative	Negative	Negative	yes	0	0	0	0	345	1098	BRCA1/2 negative	NA	NA	NA	NA	NA	BRCA1/2 negative	BRIP1.c.1999A>C.Missense_Mutation	Del:1	cnLOH:2	Del:1	Het:2	Del:1	Het:2	Het:2	Del:1	Del:1	Del:1	Del:1
Q-IMPROvE	GQ20P000003	0.37	4.9	0.9	0.874	0.026	HR_deficient	BRCA1_type	0.999795	0.518927	0	23	32	36	91	HRD	50-60	Female	NA	Negative	Negative	Negative	yes	1	1	0	0	331	911	Excluded	c.4041_4042delAG[22:27|21:49](BRCA1)	c.7135C>G[22:17|23:47](ATM)	NA	NA	NA	Excluded	NA	cnLOH:2	Del:1	cnLOH:2	cnLOH:2	Gain:3	Gain:3	Gain:3	Het:2	Gain:3	cnLOH:2	Gain:3
Q-IMPROvE	GQ21P000025	1	3.2	0.05	0	0.05	HR_proficient	none	3.47204e-05	0	0	0	0	0	0	HRP	40-50	Female	2	Positive	Positive	Negative	no	0	0	0	0	276	956	BRCA1/2 negative	NA	NA	NA	NA	NA	BRCA1/2 negative	NA	Het:2	Het:2	Het:2	Het:2	Het:2	Het:2	Het:2	Het:2	Het:2	Het:2	Het:2
Q-IMPROvE	GQ21P000003	0.45	1.2666	0	0	0	HR_proficient	none	0.00038912	0	0.114887	6	11	1	18	HRP	50-60	Female	NA	Positive	Positive	Positive	no	0	0	0	0	144	1038	BRCA1/2 negative	NA	NA	NA	NA	NA	BRCA1/2 negative	NA	Del:1	Del:1	Del:1	Het:2	Del:1	Het:2	Het:2	Het:2	Del:1	HighGain:7	Del:1
Q-IMPROvE	GQ21P000038	0.47	0.4666	0.002	0.002	0	HR_proficient	none	0.000300756	0	0	1	2	0	3	HRP	40-50	Female	2	Positive	Positive	Negative	no	0	0	0	0	344	1076	BRCA1/2 negative	NA	NA	NA	NA	NA	BRCA1/2 negative	NA	Het:2	Het:2	Het:2	Het:2	Het:2	Het:2	Het:2	Het:2	Het:2	Het:2	Het:2
Q-IMPROvE	GQ21P000009	0.36	1.5333	0.002	0	0.002	HR_proficient	none	0.0406463	0.211046	0.170562	5	11	6	22	HRP	<40	Female	2	Positive	Positive	Positive	no	0	0	0	0	337	913	BRCA1/2 negative	NA	NA	NA	NA	NA	BRCA1/2 negative	NA	Gain:3	cnLOH:2	cnLOH:2	Gain:3	Gain:3	Gain:3	Gain:4	Gain:3	HighGain:7	Gain:3	Gain:3
Q-IMPROvE	GQ21P000031	0.26	3.5	0.95	0.81	0.14	HR_deficient	BRCA1_type	0.999972	0.53059	0.194034	11	35	32	78	HRD	50-60	Female	NA	Negative	Negative	Negative	yes	1	0	0	0	334	827	BRCA1 positive	c.1874_1877dupTAGT[21:10|35:55](BRCA1)	NA	NA	NA	NA	BRCA1 positive	NA	cnLOH:2	Gain:4	Gain:3	Het:2	Gain:4	Gain:5	Gain:3	cnLOH:2	Gain:4	Gain:5	HighGain:6
Q-IMPROvE	GQ21P000028	0.2	0.9666	0	0	0	HR_proficient	none	0.00441518	0	0	2	20	11	33	HRP	60-70	Female	2	Negative	Negative	Negative	yes	0	0	0	0	96	964	BRCA1/2 negative	NA	NA	NA	NA	NA	BRCA1/2 negative	NA	cnLOH:2	Gain:3	Gain:3	cnLOH:2	Gain:3	Het:2	Gain:4	cnLOH:2	Gain:3	cnLOH:2	cnLOH:2
Q-IMPROvE	GQ21P000020	1	0.4	0.132	0.044	0.088	HR_proficient	none	0.0146301	0.145608	0	0	10	17	27	HRP	60-70	Female	3	Negative	Negative	Positive	no	0	0	0	1	349	967	Excluded	NA	NA	NA	c.-4159G>C(RAD51C)	NA	Excluded	NA	Het:2	Het:2	Het:2	Het:2	Gain:3	Gain:3	Gain:3	Gain:3	Gain:3	Het:2	Het:2
Q-IMPROvE	GQ21P000005	0.32	1.5666	0	0	0	HR_proficient	none	0.000220998	0	0.114236	5	12	6	23	HRP	50-60	Female	3	Positive	Positive	Positive	no	0	0	0	0	307	1011	BRCA1/2 negative	NA	NA	NA	NA	NA	BRCA1/2 negative	NA	cnLOH:2	Gain:4	Gain:3	Gain:3	HighGain:13	Gain:4	Gain:4	Gain:3	HighGain:12	cnLOH:2	cnLOH:2
Q-IMPROvE	GQ21P000006	0.27	1.9333	0.938	0.922	0.016	HR_deficient	BRCA1_type	0.995013	0.449988	0	14	22	21	57	HRD	<40	Female	NA	Negative	Negative	Negative	yes	1	0	0	0	130	1005	BRCA1 positive	c.4065_4068delTCAA[28:25|32:61](BRCA1)	NA	NA	NA	NA	BRCA1 positive	NA	cnLOH:2	Het:2	Het:2	Het:2	Gain:3	Del:1	Het:2	Del:1	Gain:3	cnLOH:2	Del:1
Q-IMPROvE	GQ23P000005	0.48	1.2666	0	0	0	HR_proficient	none	0.0607947	0.144543	0	10	12	6	28	HRP	40-50	Female	3	Positive	Positive	Positive	no	0	0	0	0	294	1096	BRCA1/2 negative	NA	NA	NA	NA	NA	BRCA1/2 negative	NA	cnLOH:2	Gain:3	Gain:3	Gain:3	HighGain:17	cnLOH:2	Gain:4	Gain:4	HighGain:9	cnLOH:2	cnLOH:2
Q-IMPROvE	GQ21P000026	0.52	1.6666	0.002	0	0.002	HR_proficient	none	2.5735e-05	0	0	2	3	4	9	HRP	<40	Female	2	Positive	Positive	Negative	no	0	0	0	0	314	1029	BRCA1/2 negative	NA	NA	NA	NA	NA	BRCA1/2 negative	NA	Del:1	Del:1	Het:2	Het:2	Del:1	Het:2	Het:2	Het:2	Del:1	Del:1	Del:1
Q-IMPROvE	GQ21P000036	0.21	2.6333	0	0	0	HR_proficient	none	0.00900748	0	0	7	19	15	41	HRP	<40	Female	NA	Positive	Positive	Positive	no	0	0	0	0	333	1103	BRCA1/2 negative	NA	NA	NA	NA	NA	BRCA1/2 negative	NA	cnLOH:2	Gain:4	Gain:3	Gain:3	HighGain:7	Gain:4	Gain:3	Gain:3	HighGain:11	cnLOH:2	Gain:3
Q-IMPROvE	GQ22P000030	0.48	5.8	0	0	0	HR_proficient	none	0.011378	0.128604	0	13	20	10	43	HRP	60-70	Female	NA	Negative	Negative	Negative	yes	0	0	0	0	135	1097	BRCA1/2 negative	NA	NA	NA	NA	NA	BRCA1/2 negative	NA	Gain:3	cnLOH:2	Gain:4	Gain:3	Gain:5	Het:2	Gain:3	cnLOH:2	Gain:5	Gain:3	cnLOH:2
Q-IMPROvE	GQ22P000033	0.5	2.2	0.018	0.012	0.006	HR_proficient	none	0.215044	0.17579	0.0922025	12	27	23	62	HRP	60-70	Female	NA	Positive	Positive	Positive	no	0	0	0	1	190	1214	Excluded	NA	NA	NA	c.*4610_*4611insA(BRIP1)	NA	Excluded	NA	cnLOH:2	Gain:3	Gain:4	Gain:3	cnLOH:2	Gain:3	Gain:3	cnLOH:2	cnLOH:2	cnLOH:2	cnLOH:2
Q-IMPROvE	GQ21P000004	0.55	5.7	0.982	0.92	0.062	HR_deficient	BRCA1_type	0.99999	0.510113	0.246168	32	32	28	92	HRD	60-70	Female	3	Negative	Negative	Negative	yes	0	0	0	1	166	985	Excluded	NA	NA	NA	c.*4610_*4611insA(BRIP1)	NA	Excluded	BRCA1.c.1774delA.Frame_Shift_DEL	Gain:3	HighGain:6	cnLOH:2	Gain:3	HighGain:8	Gain:4	Gain:3	cnLOH:2	HighGain:6	Gain:3	cnLOH:2
Q-IMPROvE	GQ21P000021	0.42	2.2666	0	0	0	HR_proficient	none	0.00119287	0	0	7	20	12	39	HRP	60-70	Female	3	Negative	Negative	Positive	no	0	0	0	0	150	1056	BRCA1/2 negative	NA	NA	NA	NA	NA	BRCA1/2 negative	NA	cnLOH:2	Gain:4	Del:1	Gain:3	Gain:4	Het:2	Gain:4	Gain:3	Gain:4	cnLOH:2	cnLOH:2
Q-IMPROvE	GQ21P000007	0.65	2.9333	0.95	0.924	0.026	HR_deficient	BRCA1_type	0.999992	0.496001	0.214928	23	32	39	94	HRD	50-60	Female	3	Negative	Negative	Negative	yes	0	0	0	0	151	1164	BRCA1/2 negative	NA	NA	NA	NA	NA	BRCA1/2 negative	NA	Del:1	Del:1	Del:1	Del:1	cnLOH:2	Het:2	Gain:3	Het:2	cnLOH:2	Del:1	Del:1
Q-IMPROvE	GQ21P000037	0.39	2	0.01	0.004	0.006	HR_proficient	none	0.157804	0.185782	0.139657	15	31	16	62	HRP	50-60	Female	2	Negative	Negative	Positive	no	0	0	0	0	101	1085	BRCA1/2 negative	NA	NA	NA	NA	NA	BRCA1/2 negative	NA	cnLOH:2	Gain:3	Gain:3	cnLOH:2	HighGain:11	cnLOH:2	cnLOH:2	cnLOH:2	cnLOH:2	Gain:3	cnLOH:2
Q-IMPROvE	GQ23P000006	0.25	2.0666	0.876	0.818	0.058	HR_deficient	BRCA1_type	0.998514	0.539352	0.0999066	21	25	28	74	HRD	50-60	Female	3	Negative	Negative	Negative	yes	0	0	0	1	358	1080	Excluded	NA	NA	NA	c.*7172G>A(BRIP1)	NA	Excluded	NA	cnLOH:2	Del:1	Gain:4	Del:1	cnLOH:2	Gain:3	Het:2	Del:1	cnLOH:2	cnLOH:2	Del:1
Q-IMPROvE	GQ21P000008	0.33	0.6666	0	0	0	HR_proficient	none	0.000354795	0	0	2	24	5	31	HRP	50-60	Female	2	Positive	Positive	Negative	no	0	0	0	0	337	1034	BRCA1/2 negative	NA	NA	NA	NA	NA	BRCA1/2 negative	NA	Gain:5	Gain:5	Gain:5	Gain:4	Gain:5	Gain:3	HighGain:6	Gain:4	Gain:5	Gain:5	cnLOH:2
Q-IMPROvE	GQ21P000002	0.34	1.3666	0.072	0.04	0.032	HR_proficient	none	0.499862	0.281051	0	16	24	13	53	HRP	40-50	Female	NA	Positive	Positive	Negative	no	0	0	0	0	114	973	BRCA1/2 negative	NA	NA	NA	NA	NA	BRCA1/2 negative	NA	cnLOH:2	cnLOH:2	cnLOH:2	Het:2	cnLOH:2	cnLOH:2	Het:2	cnLOH:2	cnLOH:2	cnLOH:2	cnLOH:2

## Sheet: Supplementary Table 5
Supplementary Table 5. LR calculations associated with HR status predicted by HRDetect
BRCA1 - Dichotomous	BRCA1/2 negative reference set (n)	%	BRCA1 positive reference set (n)	%	LR (95% CI)	Evidence Strength (Points)
HRP	194	0.84	0	0	0.02 (0.00, 0.33)	Benign Strong (-4)
HRD	38	0.16	27	1	6.11 (4.56, 8.17)	Pathogenic Moderate (+2)
Total	232		27
BRCA2 - Dichotomous	BRCA1/2 negative reference set (n)	%	BRCA2 positive reference set (n)	%	LR (95% CI)	Evidence Strength (Points)
HRP	194	0.84	2	0.1	0.11 (0.03, 0.43)	Benign Moderate (-2)
HRD	38	0.16	19	0.9	5.52 (4.00, 7.62)	Pathogenic Moderate (+2)
Total	232		21
Abbreviations: CI = Confidence interval; HRD = Homologous recombination deficient; HRP = Homologous recombination proficient; LR = Likelihood ratio

## Sheet: Supplementary Table 6
Supplementary Table 6. LR calculations associated with HR status predicted by HRDSum
BRCA1 - Dichotomous	BRCA1/2 negative reference set (n)	%	BRCA1 positive reference set (n)	%	LR (95% CI)	Evidence Strength (Points)
HRP	155	0.67	0	0	0.03 (0.00, 0.42)	Benign Strong (-4)
HRD	77	0.33	27	1	3.01 (2.51, 3.62)	Pathogenic Supporting (+1)
Total	232		27
BRCA2 - Dichotomous	BRCA1/2 negative reference set (n)	%	BRCA2 positive reference set (n)	%	LR (95% CI)	Evidence Strength (Points)
HRP	155	0.67	3	0.1	0.21 (0.07, 0.61)	Benign Moderate (-2)
HRD	77	0.33	18	0.9	2.58 (2.01, 3.32)	Pathogenic Supporting (+1)
Total	232		21
Abbreviations: CI = Confidence interval; HRD = Homologous recombination deficient; HRP = Homologous recombination proficient; LR = Likelihood ratio

## Sheet: Supplementary Table 7
Supplementary Table 7. Sensitivity analysis of LR calculations associated with HR status predicted by CHORD, including carriers of pathogenic variants in non-BRCA1/2 genes
BRCA1 - Stratified by subtype	BRCA1/2 negative reference set (n)	%	BRCA1 positive reference set (n)	%	LR (95% CI)	Evidence Strength (Points)
HRP	241	0.83	0	0	0.02 (0.00, 0.31)	Benign Strong (-4)
HRD BRCA1 subtype	24	0.08	29	1	12.04 (8.21, 17.66)	Pathogenic Moderate (+2)
HRD BRCA2 subtype	19	0.07	0	0	0.25 (0.02, 4.00)	Not significant (0)
Total	289*		29
BRCA2 - Stratified by subtype	BRCA1/2 negative reference set (n)	%	BRCA2 positive reference set (n)	%	LR (95% CI)	Evidence Strength (Points)
HRP	241	0.83	2	0.08	0.10 (0.03, 0.38)	Benign Moderate (-2)
HRD BRCA1 subtype	24	0.08	2	0.08	1.00 (0.25, 3.99)	Indeterminate (0)
HRD BRCA2 subtype	19	0.06	20	0.83	12.68 (7.92, 20.28)	Pathogenic Moderate (+2)
Total	289*		24
*Includes five tumors with HRD subtype undetermined
Abbreviations: CI = Confidence interval; HRD = Homologous recombination deficient; HRP = Homologous recombination proficient; LR = Likelihood ratio

## Sheet: Supplementary Table 8
Supplementary Table 8. HR predictions for VUS in BRCA1 and BRCA2 according to CHORD
Gene	Variant (VUS)	HRD status
BRCA1	c.*404_*405delAA	HRD BRCA1 type
BRCA1	c.-1044C>T	HRD BRCA1 type
BRCA1	c.*2013A>G	HRD BRCA1 type
BRCA1	c.*1297G>T	HRD BRCA1 type
BRCA1	c.-1486G>A	HRD BRCA1 type
BRCA1	c.*4568C>G	HRP
BRCA1	c.-60C>T	HRP
BRCA2	c.7828G>A	HRD BRCA2 type
Abbreviations: HRD = Homologous recombination deficient; HRP = Homologous recombination proficient
